# Supplementary material for: 3,22-Dioxa-11,14-di­aza­penta­cyclo­[12.8.0.02,11.05,10.015,20]docosa-5(10),6,8,15(20),16,18-hexa­ene-4,21-dione
Source: Acta Crystallogr Sect E Struct Rep Online. 2013 Sep 12;69(Pt 10):o1535. doi: 10.1107/S1600536813024537 (PMC3790403; doi:10.1107/S1600536813024537)
Supplement: Supplementary file 1 [file e-69-o1535-sup1.cif]

##############################################################################
#                                                                            #
# This CIF contains the data in a paper accepted for publication in          #
# Acta Crystallographica Section E. It conforms to the requirements of       #
# Notes for Authors for Acta Crystallographica Section E, and has been       #
# peer reviewed under the auspices of the IUCr Commission on Journals.       #
#                                                                            #
# Full details of the Crystallographic Information File format               #
# are given in the paper "The Crystallographic Information File (CIF):       #
# a New Standard Archive File for Crystallography" by S. R. Hall, F. H.      #
# Allen and I. D. Brown [Acta Cryst. (1991), A47, 655-685].                  #
#                                                                            #
# The current version of the core CIF dictionary is obtainable from          #
# ftp://ftp.iucr.org/pub/cif_core.dic.                                       #
#                                                                            #
# Software is freely available for graphical display of the structure(s)     #
# in this CIF. For information consult the CIF software page                 #
# http://www.iucr.org/resources/cif/software.                                #
#                                                                            #
# This file may be used for bona fide research purposes within the           #
# scientific community so long as proper attribution is given to the journal # 
# article from which it was obtained.                                        #
#                                                                            #
##############################################################################
data_I
_audit_creation_method     SHELXL-97
_journal_date_recd_electronic     2013-08-31
_journal_date_accepted     2013-09-03
_journal_name_full     'Acta Crystallographica, Section E'
_journal_year     2013
_journal_volume     69
_journal_issue     10
_journal_page_first     o1535
_journal_page_last     o1535
_journal_paper_category     QO
_journal_paper_doi     10.1107/S1600536813024537
_journal_coeditor_code     FF2118
_publ_contact_author
;
Prof. Binsheng Yang
Institute of Molecular Science, Chemical Biology and
Molecular Engineering Laboratory of Education Ministry,
Shanxi University
Taiyuan, Shanxi 030006
China
;
_publ_contact_author_email     'yangbs@sxu.edu.cn'
_publ_contact_author_fax     '0086 351 701 6358'
_publ_contact_author_phone     '0086 351 701 6358'
_publ_section_title
;\
3,22-Dioxa-11,14-diazapentacyclo[12.8.0.0^2,11^.0^5,10^.0^15,20^]docosa-5(10),\
6,8,15(20),16,18-hexaene-4,21-dione
;
loop_
    _publ_author_name
    _publ_author_footnote
    _publ_author_address
    'Ren, Xiaolin' .
;
Institute of Molecular Science,
Chemical Biology and Molecular Engineering Laboratory of the Education Ministry,
Shanxi University
Taiyuan, Shanxi 030006
People's Republic of China
;
    'Feng, Jiao' .
;
Institute of Molecular Science,
Chemical Biology and Molecular Engineering Laboratory of the Education Ministry,
Shanxi University
Taiyuan, Shanxi 030006
People's Republic of China
;
    'Wang, Jinglin' .
;
Department of Chemistry, Changzhi University,
Changzhi, Shanxi 046011
People's Republic of China
;
    'Liu, Bin' .
;
Institute of Molecular Science,
Chemical Biology and Molecular Engineering Laboratory of the Education Ministry,
Shanxi University
Taiyuan, Shanxi 030006
People's Republic of China
;
    'Yang, Binsheng' .
;
Institute of Molecular Science,
Chemical Biology and Molecular Engineering Laboratory of the Education Ministry,
Shanxi University
Taiyuan, Shanxi 030006
People's Republic of China
;
_publ_section_synopsis     .
_chemical_name_systematic
;\
3,22-Dioxa-11,14-diazapentacyclo[12.8.0.0^2,11^.0^5,10^.0^15,20^]docosa-\
5(10),6,8,15(20),16,18-hexaene-4,21-dione
;
_chemical_name_common     ?
_chemical_formula_moiety     'C18 H14 N2 O4'
_chemical_formula_sum     'C18 H14 N2 O4'
_chemical_formula_iupac     'C18 H14 N2 O4'
_chemical_formula_weight     322.31
_chemical_melting_point     ?
_symmetry_cell_setting     triclinic
_symmetry_space_group_name_H-M     'P -1'
loop_
    _symmetry_equiv_pos_as_xyz
    'x, y, z'
    '-x, -y, -z'
_cell_length_a     8.0580(10)
_cell_length_b     8.2629(11)
_cell_length_c     12.0972(14)
_cell_angle_alpha     74.956(2)
_cell_angle_beta     73.8680(10)
_cell_angle_gamma     72.3110(10)
_cell_volume     723.54(16)
_cell_formula_units_Z     2
_cell_measurement_reflns_used     695
_cell_measurement_theta_min     2.636
_cell_measurement_theta_max     22.762
_cell_measurement_temperature     293(2)
_exptl_crystal_description     block
_exptl_crystal_colour     orange
_exptl_crystal_size_max     0.23
_exptl_crystal_size_mid     0.20
_exptl_crystal_size_min     0.13
_exptl_crystal_density_diffrn     1.479
_exptl_crystal_density_meas     ?
_exptl_crystal_density_method     'not measured'
_exptl_crystal_F_000     336
_exptl_absorpt_coefficient_mu     0.106
_exptl_absorpt_correction_type     multi-scan
_exptl_absorpt_process_details     '(SADABS; Bruker, 2005)'
_exptl_absorpt_correction_T_min     0.9759
_exptl_absorpt_correction_T_max     0.9863
_exptl_special_details     ?
_diffrn_ambient_temperature     293(2)
_diffrn_radiation_type     MoK\a
_diffrn_radiation_wavelength     0.71073
_diffrn_radiation_source     'fine-focus sealed tube'
_diffrn_radiation_monochromator     graphite
_diffrn_measurement_device_type     'Bruker SMART CCD area-detector'
_diffrn_measurement_method     'phi and omega scans'
_diffrn_detector_area_resol_mean     ?
_diffrn_reflns_number     3858
_diffrn_reflns_av_R_equivalents     0.0253
_diffrn_reflns_av_sigmaI/netI     0.0736
_diffrn_reflns_theta_min     1.79
_diffrn_reflns_theta_max     25.02
_diffrn_reflns_theta_full     25.02
_diffrn_measured_fraction_theta_max     0.987
_diffrn_measured_fraction_theta_full     0.987
_diffrn_reflns_limit_h_min     -7
_diffrn_reflns_limit_h_max     9
_diffrn_reflns_limit_k_min     -9
_diffrn_reflns_limit_k_max     9
_diffrn_reflns_limit_l_min     -14
_diffrn_reflns_limit_l_max     12
_diffrn_standards_number     ?
_diffrn_standards_interval_count     ?
_diffrn_standards_interval_time     ?
_diffrn_standards_decay_%     ?
_refine_special_details
;
Refinement of <i>F</i>^2^ against ALL reflections. The weighted <i>R</i>-factor
<i>wR</i> and goodness of fit <i>S</i> are based on <i>F</i>^2^, conventional
<i>R</i>-factors <i>R</i> are based on <i>F</i>, with <i>F</i> set to zero for
negative <i>F</i>^2^. The threshold expression of <i>F</i>^2^ >
\s(<i>F</i>^2^) is used only for calculating <i>R</i>-factors(gt) <i>etc</i>.
and is not relevant to the choice of reflections for refinement.
<i>R</i>-factors based on <i>F</i>^2^ are statistically about twice as large
as those based on <i>F</i>, and <i>R</i>- factors based on ALL data will be
even larger.
;
_reflns_number_total     2533
_reflns_number_gt     1301
_reflns_threshold_expression     I>2sigma(I)
_refine_ls_structure_factor_coef     Fsqd
_refine_ls_matrix_type     full
_refine_ls_R_factor_all     0.1086
_refine_ls_R_factor_gt     0.0510
_refine_ls_wR_factor_gt     0.0867
_refine_ls_wR_factor_ref     0.0979
_refine_ls_goodness_of_fit_ref     1.013
_refine_ls_restrained_S_all     1.013
_refine_ls_number_reflns     2533
_refine_ls_number_parameters     217
_refine_ls_number_restraints     0
_refine_ls_hydrogen_treatment     constr
_refine_ls_weighting_scheme     calc
_refine_ls_weighting_details
         'calc w=1/[\s^2^(Fo^2^)+(0.0216P)^2^+0.0000P] where P=(Fo^2^+2Fc^2^)/3'
_atom_sites_solution_hydrogens     geom
_atom_sites_solution_primary     direct
_atom_sites_solution_secondary     difmap
_refine_ls_shift/su_max     0.000
_refine_ls_shift/su_mean     0.000
_refine_diff_density_max     0.183
_refine_diff_density_min     -0.192
_refine_ls_extinction_method     none
_refine_ls_extinction_coef     ?
loop_
    _atom_type_symbol
    _atom_type_description
    _atom_type_scat_dispersion_real
    _atom_type_scat_dispersion_imag
    _atom_type_scat_source
    'C' 'C' 0.0033 0.0016
                         'International Tables Vol C Tables 4.2.6.8 and 6.1.1.4'
    'H' 'H' 0.0000 0.0000
                         'International Tables Vol C Tables 4.2.6.8 and 6.1.1.4'
    'O' 'O' 0.0106 0.0060
                         'International Tables Vol C Tables 4.2.6.8 and 6.1.1.4'
    'N' 'N' 0.0061 0.0033
                         'International Tables Vol C Tables 4.2.6.8 and 6.1.1.4'
_computing_data_collection     'SMART (Bruker, 1999)'
_computing_cell_refinement     'SAINT (Bruker, 1999)'
_computing_data_reduction     'SAINT (Bruker, 1999)'
_computing_structure_solution     'SHELXS97 (Sheldrick, 2008)'
_computing_structure_refinement     'SHELXL97 (Sheldrick, 2008)'
_computing_molecular_graphics
                     'SHELXTL (Sheldrick, 2008) and DIAMOND (Brandenburg, 1999)'
_computing_publication_material
                             'SHELXTL (Sheldrick, 2008) and PLATON (Spek, 2009)'
loop_
    _atom_site_type_symbol
    _atom_site_label
    _atom_site_fract_x
    _atom_site_fract_y
    _atom_site_fract_z
    _atom_site_U_iso_or_equiv
    _atom_site_adp_type
    _atom_site_calc_flag
    _atom_site_refinement_flags
    _atom_site_occupancy
    _atom_site_symmetry_multiplicity
    _atom_site_disorder_assembly
    _atom_site_disorder_group
    N N1 0.5762(3) 0.3589(3) 0.6287(2) 0.0388(6) Uani d . 1 1 . .
    N N2 0.4532(3) 0.5027(3) 0.8359(2) 0.0397(6) Uani d . 1 1 . .
    O O1 0.7212(2) 0.5863(2) 0.54220(16) 0.0450(5) Uani d . 1 1 . .
    O O2 0.8892(2) 0.6033(3) 0.36520(18) 0.0583(6) Uani d . 1 1 . .
    O O3 0.6612(2) 0.6710(2) 0.75579(16) 0.0481(5) Uani d . 1 1 . .
    O O4 0.6823(3) 0.8514(3) 0.85352(18) 0.0624(6) Uani d . 1 1 . .
    C C1 0.6664(3) 0.4729(3) 0.6484(2) 0.0390(7) Uani d . 1 1 . .
    H H1 0.7706 0.4040 0.6809 0.047 Uiso calc R 1 1 . .
    C C2 0.5451(3) 0.5917(3) 0.7294(2) 0.0388(7) Uani d . 1 1 . .
    H H2 0.4584 0.6804 0.6886 0.047 Uiso calc R 1 1 . .
    C C3 0.3676(3) 0.3824(3) 0.8175(2) 0.0485(8) Uani d . 1 1 . .
    H H3A 0.2659 0.4473 0.7830 0.058 Uiso calc R 1 1 . .
    H H3B 0.3242 0.3144 0.8926 0.058 Uiso calc R 1 1 . .
    C C4 0.4938(4) 0.2636(4) 0.7389(2) 0.0494(8) Uani d . 1 1 . .
    H H4A 0.5862 0.1867 0.7786 0.059 Uiso calc R 1 1 . .
    H H4B 0.4296 0.1932 0.7229 0.059 Uiso calc R 1 1 . .
    C C5 0.8153(4) 0.5144(4) 0.4472(3) 0.0441(8) Uani d . 1 1 . .
    C C6 0.8080(4) 0.3362(4) 0.4543(3) 0.0415(7) Uani d . 1 1 . .
    C C7 0.6848(4) 0.2634(3) 0.5421(3) 0.0398(7) Uani d . 1 1 . .
    C C8 0.6709(4) 0.1016(4) 0.5381(3) 0.0527(8) Uani d . 1 1 . .
    H H8 0.5882 0.0506 0.5955 0.063 Uiso calc R 1 1 . .
    C C9 0.7781(4) 0.0164(4) 0.4503(3) 0.0610(9) Uani d . 1 1 . .
    H H9 0.7666 -0.0916 0.4486 0.073 Uiso calc R 1 1 . .
    C C10 0.9023(4) 0.0876(4) 0.3648(3) 0.0623(10) Uani d . 1 1 . .
    H H10 0.9759 0.0275 0.3065 0.075 Uiso calc R 1 1 . .
    C C11 0.9168(4) 0.2484(4) 0.3660(3) 0.0547(9) Uani d . 1 1 . .
    H H11 0.9993 0.2985 0.3078 0.066 Uiso calc R 1 1 . .
    C C12 0.5914(4) 0.7686(4) 0.8402(3) 0.0468(8) Uani d . 1 1 . .
    C C13 0.4154(4) 0.7550(4) 0.9111(2) 0.0420(7) Uani d . 1 1 . .
    C C14 0.3523(4) 0.6153(4) 0.9128(2) 0.0419(7) Uani d . 1 1 . .
    C C15 0.1977(4) 0.5903(4) 0.9944(3) 0.0554(9) Uani d . 1 1 . .
    H H15 0.1545 0.4958 0.9991 0.066 Uiso calc R 1 1 . .
    C C16 0.1090(4) 0.7063(5) 1.0681(3) 0.0658(10) Uani d . 1 1 . .
    H H16 0.0060 0.6882 1.1226 0.079 Uiso calc R 1 1 . .
    C C17 0.1676(4) 0.8473(4) 1.0639(3) 0.0652(10) Uani d . 1 1 . .
    H H17 0.1038 0.9257 1.1130 0.078 Uiso calc R 1 1 . .
    C C18 0.3217(4) 0.8707(4) 0.9860(3) 0.0561(9) Uani d . 1 1 . .
    H H18 0.3643 0.9648 0.9830 0.067 Uiso calc R 1 1 . .
loop_
    _atom_site_aniso_label
    _atom_site_aniso_U_11
    _atom_site_aniso_U_22
    _atom_site_aniso_U_33
    _atom_site_aniso_U_12
    _atom_site_aniso_U_13
    _atom_site_aniso_U_23
    N1 0.0462(14) 0.0398(14) 0.0361(15) -0.0196(11) -0.0053(13) -0.0104(12)
    N2 0.0460(14) 0.0456(15) 0.0318(15) -0.0205(11) -0.0029(12) -0.0100(12)
    O1 0.0564(13) 0.0462(12) 0.0346(13) -0.0208(10) -0.0007(11) -0.0122(11)
    O2 0.0621(14) 0.0704(16) 0.0456(14) -0.0305(12) 0.0059(12) -0.0188(12)
    O3 0.0530(12) 0.0557(13) 0.0465(13) -0.0281(10) 0.0007(11) -0.0234(11)
    O4 0.0723(15) 0.0659(15) 0.0631(16) -0.0366(11) -0.0022(12) -0.0268(12)
    C1 0.0440(17) 0.0419(18) 0.0337(18) -0.0148(14) -0.0061(15) -0.0090(15)
    C2 0.0437(17) 0.0441(18) 0.0350(18) -0.0152(13) -0.0070(15) -0.0148(15)
    C3 0.0548(19) 0.058(2) 0.039(2) -0.0284(16) -0.0044(16) -0.0099(17)
    C4 0.063(2) 0.0487(19) 0.044(2) -0.0257(15) -0.0117(17) -0.0083(17)
    C5 0.0393(18) 0.058(2) 0.037(2) -0.0149(15) -0.0047(16) -0.0143(18)
    C6 0.0414(18) 0.0430(18) 0.044(2) -0.0074(14) -0.0105(16) -0.0172(16)
    C7 0.0449(18) 0.0387(17) 0.0404(19) -0.0071(14) -0.0157(16) -0.0125(16)
    C8 0.066(2) 0.0438(19) 0.055(2) -0.0168(15) -0.0167(18) -0.0139(18)
    C9 0.077(3) 0.045(2) 0.068(3) -0.0081(18) -0.023(2) -0.022(2)
    C10 0.064(2) 0.059(2) 0.064(3) 0.0005(18) -0.013(2) -0.032(2)
    C11 0.0494(19) 0.062(2) 0.053(2) -0.0088(16) -0.0069(17) -0.0213(19)
    C12 0.060(2) 0.0441(19) 0.041(2) -0.0139(16) -0.0116(17) -0.0147(16)
    C13 0.0457(18) 0.0486(19) 0.0317(18) -0.0102(14) -0.0056(15) -0.0125(15)
    C14 0.0414(18) 0.052(2) 0.0321(18) -0.0112(15) -0.0084(15) -0.0083(16)
    C15 0.049(2) 0.075(2) 0.047(2) -0.0219(17) -0.0087(18) -0.0140(19)
    C16 0.046(2) 0.100(3) 0.051(2) -0.0181(19) 0.0043(18) -0.031(2)
    C17 0.060(2) 0.083(3) 0.052(2) -0.0044(19) -0.007(2) -0.033(2)
    C18 0.062(2) 0.056(2) 0.051(2) -0.0088(17) -0.0126(19) -0.0195(18)
_geom_special_details
;
All e.s.d.'s (except the e.s.d. in the dihedral angle between two l.s. planes)
are estimated using the full covariance matrix. The cell e.s.d.'s are taken
into account individually in the estimation of e.s.d.'s in distances, angles
and torsion angles; correlations between e.s.d.'s in cell parameters are only
used when they are defined by crystal symmetry. An approximate (isotropic)
treatment of cell e.s.d.'s is used for estimating e.s.d.'s involving l.s.
planes.
;
loop_
    _geom_bond_atom_site_label_1
    _geom_bond_atom_site_label_2
    _geom_bond_site_symmetry_2
    _geom_bond_distance
    _geom_bond_publ_flag
    N1 C7 . 1.410(3) ?
    N1 C1 . 1.450(3) ?
    N1 C4 . 1.456(3) ?
    N2 C14 . 1.401(3) ?
    N2 C2 . 1.435(3) ?
    N2 C3 . 1.459(3) ?
    O1 C5 . 1.359(3) ?
    O1 C1 . 1.426(3) ?
    O2 C5 . 1.199(3) ?
    O3 C12 . 1.357(3) ?
    O3 C2 . 1.433(3) ?
    O4 C12 . 1.208(3) ?
    C1 C2 . 1.504(3) ?
    C1 H1 . 0.9800 ?
    C2 H2 . 0.9800 ?
    C3 C4 . 1.497(3) ?
    C3 H3A . 0.9700 ?
    C3 H3B . 0.9700 ?
    C4 H4A . 0.9700 ?
    C4 H4B . 0.9700 ?
    C5 C6 . 1.471(4) ?
    C6 C7 . 1.385(4) ?
    C6 C11 . 1.390(3) ?
    C7 C8 . 1.389(3) ?
    C8 C9 . 1.371(4) ?
    C8 H8 . 0.9300 ?
    C9 C10 . 1.373(4) ?
    C9 H9 . 0.9300 ?
    C10 C11 . 1.373(4) ?
    C10 H10 . 0.9300 ?
    C11 H11 . 0.9300 ?
    C12 C13 . 1.460(3) ?
    C13 C14 . 1.389(3) ?
    C13 C18 . 1.391(3) ?
    C14 C15 . 1.391(3) ?
    C15 C16 . 1.378(4) ?
    C15 H15 . 0.9300 ?
    C16 C17 . 1.368(4) ?
    C16 H16 . 0.9300 ?
    C17 C18 . 1.367(4) ?
    C17 H17 . 0.9300 ?
    C18 H18 . 0.9300 ?
loop_
    _geom_angle_atom_site_label_1
    _geom_angle_atom_site_label_2
    _geom_angle_atom_site_label_3
    _geom_angle_site_symmetry_1
    _geom_angle_site_symmetry_3
    _geom_angle
    _geom_angle_publ_flag
    C7 N1 C1 . . 111.2(2) ?
    C7 N1 C4 . . 117.6(2) ?
    C1 N1 C4 . . 111.3(2) ?
    C14 N2 C2 . . 111.6(2) ?
    C14 N2 C3 . . 117.4(2) ?
    C2 N2 C3 . . 113.7(2) ?
    C5 O1 C1 . . 117.6(2) ?
    C12 O3 C2 . . 117.6(2) ?
    O1 C1 N1 . . 111.1(2) ?
    O1 C1 C2 . . 104.5(2) ?
    N1 C1 C2 . . 112.0(2) ?
    O1 C1 H1 . . 109.7 ?
    N1 C1 H1 . . 109.7 ?
    C2 C1 H1 . . 109.7 ?
    O3 C2 N2 . . 109.6(2) ?
    O3 C2 C1 . . 104.6(2) ?
    N2 C2 C1 . . 113.3(2) ?
    O3 C2 H2 . . 109.7 ?
    N2 C2 H2 . . 109.7 ?
    C1 C2 H2 . . 109.7 ?
    N2 C3 C4 . . 111.6(2) ?
    N2 C3 H3A . . 109.3 ?
    C4 C3 H3A . . 109.3 ?
    N2 C3 H3B . . 109.3 ?
    C4 C3 H3B . . 109.3 ?
    H3A C3 H3B . . 108.0 ?
    N1 C4 C3 . . 111.8(2) ?
    N1 C4 H4A . . 109.3 ?
    C3 C4 H4A . . 109.3 ?
    N1 C4 H4B . . 109.3 ?
    C3 C4 H4B . . 109.3 ?
    H4A C4 H4B . . 107.9 ?
    O2 C5 O1 . . 117.5(3) ?
    O2 C5 C6 . . 126.8(3) ?
    O1 C5 C6 . . 115.6(3) ?
    C7 C6 C11 . . 120.9(3) ?
    C7 C6 C5 . . 120.4(3) ?
    C11 C6 C5 . . 118.5(3) ?
    C6 C7 C8 . . 118.1(3) ?
    C6 C7 N1 . . 118.6(3) ?
    C8 C7 N1 . . 123.2(3) ?
    C9 C8 C7 . . 120.5(3) ?
    C9 C8 H8 . . 119.7 ?
    C7 C8 H8 . . 119.7 ?
    C8 C9 C10 . . 121.1(3) ?
    C8 C9 H9 . . 119.4 ?
    C10 C9 H9 . . 119.4 ?
    C11 C10 C9 . . 119.4(3) ?
    C11 C10 H10 . . 120.3 ?
    C9 C10 H10 . . 120.3 ?
    C10 C11 C6 . . 119.9(3) ?
    C10 C11 H11 . . 120.0 ?
    C6 C11 H11 . . 120.0 ?
    O4 C12 O3 . . 117.8(3) ?
    O4 C12 C13 . . 126.2(3) ?
    O3 C12 C13 . . 116.0(3) ?
    C14 C13 C18 . . 120.6(3) ?
    C14 C13 C12 . . 119.4(3) ?
    C18 C13 C12 . . 119.6(3) ?
    C13 C14 C15 . . 118.3(3) ?
    C13 C14 N2 . . 117.9(3) ?
    C15 C14 N2 . . 123.7(3) ?
    C16 C15 C14 . . 119.6(3) ?
    C16 C15 H15 . . 120.2 ?
    C14 C15 H15 . . 120.2 ?
    C17 C16 C15 . . 122.1(3) ?
    C17 C16 H16 . . 119.0 ?
    C15 C16 H16 . . 119.0 ?
    C18 C17 C16 . . 118.7(3) ?
    C18 C17 H17 . . 120.6 ?
    C16 C17 H17 . . 120.6 ?
    C17 C18 C13 . . 120.6(3) ?
    C17 C18 H18 . . 119.7 ?
    C13 C18 H18 . . 119.7 ?
loop_
    _geom_torsion_atom_site_label_1
    _geom_torsion_atom_site_label_2
    _geom_torsion_atom_site_label_3
    _geom_torsion_atom_site_label_4
    _geom_torsion_site_symmetry_1
    _geom_torsion_site_symmetry_2
    _geom_torsion_site_symmetry_3
    _geom_torsion_site_symmetry_4
    _geom_torsion
    _geom_torsion_publ_flag
    C5 O1 C1 N1 . . . . -51.0(3) ?
    C5 O1 C1 C2 . . . . -172.0(2) ?
    C7 N1 C1 O1 . . . . 56.5(3) ?
    C4 N1 C1 O1 . . . . -170.4(2) ?
    C7 N1 C1 C2 . . . . 172.9(2) ?
    C4 N1 C1 C2 . . . . -53.9(3) ?
    C12 O3 C2 N2 . . . . -49.7(3) ?
    C12 O3 C2 C1 . . . . -171.4(2) ?
    C14 N2 C2 O3 . . . . 59.1(3) ?
    C3 N2 C2 O3 . . . . -165.26(19) ?
    C14 N2 C2 C1 . . . . 175.4(2) ?
    C3 N2 C2 C1 . . . . -48.9(3) ?
    O1 C1 C2 O3 . . . . -69.7(2) ?
    N1 C1 C2 O3 . . . . 169.9(2) ?
    O1 C1 C2 N2 . . . . 170.9(2) ?
    N1 C1 C2 N2 . . . . 50.6(3) ?
    C14 N2 C3 C4 . . . . -176.7(2) ?
    C2 N2 C3 C4 . . . . 50.3(3) ?
    C7 N1 C4 C3 . . . . -174.0(2) ?
    C1 N1 C4 C3 . . . . 56.1(3) ?
    N2 C3 C4 N1 . . . . -53.7(3) ?
    C1 O1 C5 O2 . . . . -166.5(2) ?
    C1 O1 C5 C6 . . . . 16.3(3) ?
    O2 C5 C6 C7 . . . . -164.6(3) ?
    O1 C5 C6 C7 . . . . 12.2(4) ?
    O2 C5 C6 C11 . . . . 10.1(4) ?
    O1 C5 C6 C11 . . . . -173.0(2) ?
    C11 C6 C7 C8 . . . . -1.1(4) ?
    C5 C6 C7 C8 . . . . 173.5(2) ?
    C11 C6 C7 N1 . . . . -179.2(2) ?
    C5 C6 C7 N1 . . . . -4.5(4) ?
    C1 N1 C7 C6 . . . . -29.6(3) ?
    C4 N1 C7 C6 . . . . -159.6(2) ?
    C1 N1 C7 C8 . . . . 152.4(3) ?
    C4 N1 C7 C8 . . . . 22.5(4) ?
    C6 C7 C8 C9 . . . . 0.8(4) ?
    N1 C7 C8 C9 . . . . 178.7(3) ?
    C7 C8 C9 C10 . . . . 0.4(5) ?
    C8 C9 C10 C11 . . . . -1.3(5) ?
    C9 C10 C11 C6 . . . . 0.9(4) ?
    C7 C6 C11 C10 . . . . 0.3(4) ?
    C5 C6 C11 C10 . . . . -174.5(3) ?
    C2 O3 C12 O4 . . . . -171.7(2) ?
    C2 O3 C12 C13 . . . . 11.6(4) ?
    O4 C12 C13 C14 . . . . -158.6(3) ?
    O3 C12 C13 C14 . . . . 17.8(4) ?
    O4 C12 C13 C18 . . . . 14.2(4) ?
    O3 C12 C13 C18 . . . . -169.5(3) ?
    C18 C13 C14 C15 . . . . -2.6(4) ?
    C12 C13 C14 C15 . . . . 170.1(2) ?
    C18 C13 C14 N2 . . . . -179.6(2) ?
    C12 C13 C14 N2 . . . . -6.9(4) ?
    C2 N2 C14 C13 . . . . -31.8(3) ?
    C3 N2 C14 C13 . . . . -165.6(2) ?
    C2 N2 C14 C15 . . . . 151.4(3) ?
    C3 N2 C14 C15 . . . . 17.6(4) ?
    C13 C14 C15 C16 . . . . 1.9(4) ?
    N2 C14 C15 C16 . . . . 178.7(3) ?
    C14 C15 C16 C17 . . . . 0.3(5) ?
    C15 C16 C17 C18 . . . . -1.8(5) ?
    C16 C17 C18 C13 . . . . 1.1(5) ?
    C14 C13 C18 C17 . . . . 1.1(4) ?
    C12 C13 C18 C17 . . . . -171.6(3) ?
loop_
    _geom_hbond_atom_site_label_D
    _geom_hbond_atom_site_label_H
    _geom_hbond_atom_site_label_A
    _geom_hbond_site_symmetry_A
    _geom_hbond_distance_DH
    _geom_hbond_distance_HA
    _geom_hbond_distance_DA
    _geom_hbond_angle_DHA
    _geom_hbond_publ_flag
    C2 H2 Cg1 2_666 0.981 2.803 3.7337(3) 158.7 yes
