# Supplementary material for: 3,22-Dioxa-11,14-di­aza­penta­cyclo­[12.8.0.02,11.05,10.015,20]docosa-5(10),6,8,15(20),16,18-hexa­ene-4,21-dione
Source: Acta Crystallogr Sect E Struct Rep Online. 2013 Sep 12;69(Pt 10):o1535. doi: 10.1107/S1600536813024537 (PMC3790403; doi:10.1107/S1600536813024537)
Supplement: Supplementary file 2 [file e-69-o1535-Isup2.hkl]

# 
# h,k,l, Fc-squared, Fo-squared, sigma(Fo-squared) and status flag 
# 
data_I
_shelx_title ' 100120b in P-1' 
_shelx_refln_list_code          4 
_shelx_F_calc_maximum      147.70 
_exptl_crystal_F_000       336.00 
_reflns_d_resolution_high  0.8402 
 
loop_ 
 _symmetry_equiv_pos_as_xyz 
 'x, y, z' 
 '-x, -y, -z' 
 
_cell_length_a     8.0580 
_cell_length_b     8.2629 
_cell_length_c    12.0972 
_cell_angle_alpha  74.956 
_cell_angle_beta   73.868 
_cell_angle_gamma  72.311 
 
_shelx_F_squared_multiplier     1.000 
 
loop_ 
 _refln_index_h 
 _refln_index_k 
 _refln_index_l 
 _refln_F_squared_calc 
 _refln_F_squared_meas 
 _refln_F_squared_sigma 
 _refln_observed_status 
   1   0   0     3308.95     3065.65     29.55 o 
   2   0   0      788.40      744.07     19.17 o 
   3   0   0       95.19       82.32      3.47 o 
   4   0   0      554.02      572.88     10.58 o 
   5   0   0       73.20       62.35      5.34 o 
   6   0   0       38.49       38.21      4.89 o 
   7   0   0        6.64        7.39      3.87 o 
   8   0   0       60.26       58.94      6.98 o 
  -8   1   0        9.56        6.99      5.59 o 
  -7   1   0        1.18       -1.20      5.59 o 
  -6   1   0       12.59        7.02      3.38 o 
  -5   1   0        3.06        3.59      2.62 o 
  -4   1   0       62.49       61.43      3.67 o 
  -3   1   0        0.04       -0.91      1.20 o 
  -2   1   0      613.91      577.14      7.92 o 
  -1   1   0        1.79       -0.26      1.11 o 
   0   1   0     4208.61     4140.31     80.55 o 
   1   1   0     3048.53     3159.08     30.54 o 
   2   1   0      520.71      547.77      7.37 o 
   3   1   0      548.97      555.59     15.77 o 
   4   1   0       28.52       29.35      5.99 o 
   5   1   0        7.11        3.99      4.99 o 
   6   1   0        0.70       -2.40      2.69 o 
   7   1   0        1.32        1.88      3.17 o 
   8   1   0        2.38        0.99      3.30 o 
   9   1   0       41.46       49.95      9.18 o 
  -8   2   0        0.06        6.59      7.19 o 
  -7   2   0        0.42       -2.79      6.19 o 
  -6   2   0       62.60       53.50      8.98 o 
  -5   2   0       23.52       24.32      3.30 o 
  -4   2   0       12.77       11.17      2.01 o 
  -3   2   0      159.90      166.75      4.51 o 
  -2   2   0      362.81      358.00      6.43 o 
  -1   2   0      104.78      105.23     15.57 o 
   0   2   0       53.04       52.01      3.53 o 
   1   2   0     1066.25     1119.17     19.36 o 
   2   2   0      353.47      370.41     11.98 o 
   3   2   0       11.86       12.63      2.04 o 
   4   2   0      772.47      841.47     11.27 o 
   5   2   0        0.00       -0.60      2.99 o 
   6   2   0       32.49       44.12      8.38 o 
   7   2   0        4.92        1.27      2.87 o 
   8   2   0        4.60        4.71      5.99 o 
   9   2   0       20.03       31.06      6.13 o 
  -7   3   0       15.92       13.78      7.99 o 
  -6   3   0       73.24       70.07     11.38 o 
  -5   3   0       58.25       53.21      5.99 o 
  -4   3   0        6.13        7.07      2.67 o 
  -3   3   0        6.30        4.81      1.75 o 
  -2   3   0       62.94       68.51      5.99 o 
  -1   3   0       61.23       59.46      4.63 o 
   0   3   0       62.86       68.94      4.51 o 
   1   3   0        0.18        2.20      2.60 o 
   2   3   0       25.64       35.34      4.59 o 
   3   3   0        9.44       10.95      2.12 o 
   4   3   0      174.28      181.19     10.28 o 
   5   3   0        4.94        5.59      4.59 o 
   6   3   0       33.35       33.54      7.39 o 
   7   3   0        0.00       -0.24      3.31 o 
   8   3   0        9.60       10.35      4.79 o 
   9   3   0        1.62        2.60      6.79 o 
  -7   4   0        2.56       11.38      8.19 o 
  -6   4   0        0.02        1.20      6.39 o 
  -5   4   0        6.87        2.40      3.46 o 
  -4   4   0       35.89       31.94      4.30 o 
  -3   4   0      134.76      148.82      7.30 o 
  -2   4   0       58.90       60.09      5.51 o 
  -1   4   0      200.28      201.82     12.98 o 
   0   4   0      149.76      144.74      7.04 o 
   1   4   0      223.02      227.79     12.58 o 
   2   4   0      563.60      622.67     19.56 o 
   3   4   0      101.38      101.62      7.99 o 
   4   4   0      121.57      113.53      6.07 o 
   5   4   0      142.73      137.75     11.18 o 
   6   4   0      160.79      158.71     13.38 o 
   7   4   0        9.31        7.79      6.19 o 
   8   4   0        0.68        2.81      4.79 o 
   9   4   0       13.77       22.16      7.99 o 
  -6   5   0        7.71        6.99      6.19 o 
  -5   5   0       25.35       28.30      5.99 o 
  -4   5   0       51.61       65.77      6.17 o 
  -3   5   0        9.01       10.47      3.36 o 
  -2   5   0        3.84        6.55      3.35 o 
  -1   5   0       23.15       24.55      4.31 o 
   0   5   0        0.03        0.66      2.21 o 
   1   5   0       26.66       28.15      6.19 o 
   2   5   0       62.21       57.50      7.19 o 
   3   5   0        1.90        2.60      3.99 o 
   4   5   0      352.65      339.69     18.57 o 
   5   5   0        0.17        1.00      4.19 o 
   6   5   0       97.92       94.43     10.58 o 
   7   5   0        8.09        8.38      5.79 o 
   8   5   0        0.54        4.19      5.59 o 
  -5   6   0        6.90       11.78      8.58 o 
  -4   6   0       25.23       35.14      9.98 o 
  -3   6   0        0.50       -1.00      3.05 o 
  -2   6   0       27.45       25.74      5.12 o 
  -1   6   0       10.10        9.25      3.60 o 
   0   6   0       26.71       27.55      6.79 o 
   1   6   0       10.79       12.38      4.99 o 
   2   6   0       24.76       22.16      6.59 o 
   3   6   0       18.88       22.96      5.59 o 
   4   6   0       44.36       41.33      7.39 o 
   5   6   0      128.26      108.20      9.98 o 
   6   6   0      109.28      128.77     11.98 o 
   8   6   0        5.26       13.58      8.19 o 
  -4   7   0       43.63       53.73      7.08 o 
  -3   7   0        3.87        5.71      4.56 o 
  -2   7   0       42.98       63.45      6.96 o 
  -1   7   0       15.23       15.68      4.37 o 
   0   7   0        0.19       -2.00      3.59 o 
   1   7   0        2.84        1.40      4.19 o 
   2   7   0        8.99       19.96      6.19 o 
   3   7   0        6.61        8.58      5.99 o 
   4   7   0        0.00       -2.40      5.19 o 
   5   7   0       14.93       15.57      5.19 o 
   7   7   0       10.68       32.74     10.18 o 
  -2   8   0        0.25        3.56      3.68 o 
  -1   8   0        8.50       11.84      5.43 o 
   0   8   0      109.32      120.58     14.37 o 
   1   8   0       82.76       78.46     11.58 o 
   2   8   0       21.85       19.96      7.19 o 
   3   8   0        4.47        2.40      4.39 o 
   4   8   0       24.60       25.15      7.19 o 
   6   8   0       28.23       79.26     13.18 o 
   0   9   0        1.63        2.97      6.77 o 
   1   9   0       25.47       33.94     10.98 o 
   2   9   0       34.69       34.94      9.78 o 
   3   9   0       10.16        8.58      7.39 o 
   4   9   0        0.25       -3.59      6.19 o 
  -4  -9   1        3.60        7.10      5.85 o 
  -3  -9   1       20.69       20.49      6.39 o 
  -2  -9   1        3.12        5.22      4.79 o 
  -1  -9   1        1.39        9.88      6.85 o 
   0  -9   1       12.86       13.52      6.07 o 
  -5  -8   1        1.23        5.59      4.59 o 
  -4  -8   1        2.08        6.68      5.22 o 
  -3  -8   1        7.79       14.81      5.97 o 
  -2  -8   1        0.03       -0.72      4.13 o 
  -1  -8   1        4.11        8.85      5.29 o 
   0  -8   1        0.31        1.89      5.71 o 
   1  -8   1       37.02       53.29      8.88 o 
   2  -8   1        0.01        5.39      6.63 o 
  -6  -7   1       13.47       20.56      6.19 o 
  -5  -7   1        0.27        1.40      3.99 o 
  -4  -7   1        1.28        1.72      3.89 o 
  -3  -7   1        0.17       -4.39      3.59 o 
  -2  -7   1        1.59        5.39      5.79 o 
   0  -7   1        3.22        6.40      4.02 o 
   1  -7   1       10.71       16.43      5.88 o 
   2  -7   1       11.91       14.77      4.14 o 
   3  -7   1       11.08       16.09      4.49 o 
   4  -7   1        5.71        8.30      6.27 o 
  -7  -6   1        2.34        0.40      4.39 o 
  -6  -6   1        8.51        1.20      4.99 o 
  -5  -6   1      645.26      557.59     22.56 o 
  -4  -6   1      413.43      435.21     19.76 o 
  -3  -6   1       58.91       41.33      7.59 o 
  -2  -6   1       17.05       21.56      6.39 o 
  -1  -6   1       25.08       25.75      6.19 o 
   0  -6   1       15.55       15.37      5.79 o 
   1  -6   1       10.46        9.52      4.97 o 
   2  -6   1        1.17       -0.44      3.47 o 
   3  -6   1        6.90        4.87      4.09 o 
   4  -6   1       54.55       70.93      6.90 o 
   5  -6   1       12.22       25.22      6.31 o 
  -7  -5   1        1.89        2.99      5.99 o 
  -6  -5   1       66.89       67.48      9.18 o 
  -5  -5   1      970.86      920.73     28.95 o 
  -4  -5   1      778.51      749.87     16.96 o 
  -3  -5   1        4.29        5.59      4.19 o 
  -2  -5   1       11.35        7.99      4.59 o 
  -1  -5   1        8.41       12.98      4.39 o 
   0  -5   1        0.06       -1.80      3.19 o 
   1  -5   1       17.54       18.16      3.41 o 
   2  -5   1       12.30       14.59      3.46 o 
   3  -5   1       12.67       12.35      3.35 o 
   4  -5   1       38.58       42.78      4.95 o 
   5  -5   1        3.52        0.24      3.80 o 
   6  -5   1        0.10        4.19      5.59 o 
  -8  -4   1        3.15        0.60      6.39 o 
  -7  -4   1       19.63       15.97      6.59 o 
  -6  -4   1       11.20        9.38      6.39 o 
  -5  -4   1      122.66      142.94     12.38 o 
  -4  -4   1       35.82       30.72      4.29 o 
  -3  -4   1        0.03        1.20      3.19 o 
  -2  -4   1      180.30      201.24     11.98 o 
  -1  -4   1      350.98      381.31     16.77 o 
   0  -4   1        0.94       -1.20      2.79 o 
   1  -4   1      453.50      499.72     19.76 o 
   2  -4   1       54.17       50.89      4.30 o 
   3  -4   1       34.06       33.09      3.92 o 
   4  -4   1      132.22      141.97      7.47 o 
   5  -4   1       46.39       51.31      6.56 o 
   6  -4   1       42.21       51.31      9.78 o 
   7  -4   1       30.79       31.34      8.58 o 
  -8  -3   1        5.16        8.58      6.99 o 
  -7  -3   1        1.37       -0.60      4.39 o 
  -6  -3   1        6.90       -0.20      3.79 o 
  -5  -3   1        5.48        3.39      5.19 o 
  -4  -3   1       42.65       38.02      3.51 o 
  -3  -3   1        1.90        2.18      2.25 o 
  -2  -3   1       62.28       64.08      6.19 o 
  -1  -3   1      169.90      196.05     10.78 o 
   1  -3   1       97.68       96.82      7.79 o 
   2  -3   1       20.58       16.59      2.50 o 
   3  -3   1       13.71        7.92      2.00 o 
   4  -3   1       24.31       23.99      4.31 o 
   5  -3   1      113.31      109.75      8.15 o 
   6  -3   1       49.57       51.51     10.58 o 
   7  -3   1       24.83       25.35      9.38 o 
  -9  -2   1        0.47        0.73      6.59 o 
  -8  -2   1       10.04        6.49      6.39 o 
  -7  -2   1        2.24       -2.40      3.99 o 
  -6  -2   1        4.38       -0.20      5.59 o 
  -5  -2   1       11.59        6.19      4.99 o 
  -4  -2   1      233.11      264.31      8.28 o 
  -3  -2   1        0.55       -0.30      0.79 o 
  -2  -2   1      156.79      164.94      5.99 o 
  -1  -2   1      510.18      535.43     13.97 o 
   0  -2   1      137.60      132.76      7.79 o 
   1  -2   1     1167.91     1056.05     28.01 o 
   2  -2   1      159.58      150.55      3.90 o 
   3  -2   1       13.53       11.59      1.90 o 
   4  -2   1       22.14       18.57      2.78 o 
   5  -2   1       35.36       34.90      3.86 o 
   6  -2   1       26.06       35.14      8.78 o 
   7  -2   1        9.93       17.57      7.79 o 
   8  -2   1        3.28       -0.60      6.59 o 
  -8  -1   1       21.53       20.59      5.34 o 
  -7  -1   1        1.13        0.60      5.99 o 
  -6  -1   1        0.01        0.20      4.19 o 
  -5  -1   1       63.92       73.27      9.58 o 
  -4  -1   1      158.18      165.70     11.18 o 
  -3  -1   1      592.47      630.66     19.17 o 
  -2  -1   1        0.68        0.39      1.45 o 
  -1  -1   1        0.50        0.00      0.96 o 
   0  -1   1      764.87      663.48      8.18 o 
   1  -1   1       44.52       44.02      1.96 o 
   2  -1   1     1299.55     1344.12     12.55 o 
   3  -1   1      218.42      212.03      5.84 o 
   4  -1   1       12.86       14.09      2.30 o 
   5  -1   1        2.55        2.67      2.08 o 
   6  -1   1        2.24        3.49      3.40 o 
   7  -1   1       36.65       33.78      5.40 o 
   8  -1   1       40.08       49.91     10.58 o 
  -8   0   1       16.21       15.68      4.83 o 
  -7   0   1       24.07       23.01      4.91 o 
  -6   0   1        0.03       -2.60      3.99 o 
  -5   0   1        2.62        0.40      3.79 o 
  -4   0   1       13.67        9.99      1.66 o 
  -3   0   1       48.11       46.13      2.20 o 
  -2   0   1      467.93      435.61     13.38 o 
  -1   0   1       88.68       84.85      4.79 o 
   0   0   1      421.07      418.24      7.39 o 
   1   0   1     1221.72     1219.92      9.52 o 
   2   0   1     3661.78     3682.09     21.32 o 
   3   0   1      226.54      225.56      6.55 o 
   4   0   1      334.05      336.32      7.23 o 
   5   0   1      139.96      136.08      6.28 o 
   6   0   1       36.75       35.18      5.89 o 
   7   0   1       20.83       22.76      4.97 o 
   8   0   1        1.17        1.42      3.88 o 
   9   0   1        0.45        3.19      6.59 o 
  -8   1   1        0.11        3.19      5.19 o 
  -7   1   1       48.77       46.12      9.18 o 
  -6   1   1       32.47       28.79      6.09 o 
  -5   1   1       27.59       36.13      8.19 o 
  -4   1   1       14.48       13.29      2.06 o 
  -3   1   1      116.87      124.75      5.43 o 
  -2   1   1      237.33      240.49     20.46 o 
  -1   1   1       61.12       55.37      3.21 o 
   0   1   1        6.30        9.23      1.99 o 
   1   1   1        2.11        0.40      1.27 o 
   2   1   1      111.84      119.12      3.36 o 
   3   1   1      452.23      444.64      6.92 o 
   4   1   1        1.88        3.76      1.75 o 
   5   1   1        6.01        5.78      1.85 o 
   6   1   1        0.01       -0.82      3.21 o 
   7   1   1        7.39       10.21      4.37 o 
   8   1   1        0.98       -2.55      3.80 o 
   9   1   1        2.96        2.12      4.73 o 
  -8   2   1       16.29       15.17      6.79 o 
  -7   2   1       19.81       16.57      7.39 o 
  -6   2   1       15.29       18.37      7.39 o 
  -5   2   1        1.77        1.38      2.64 o 
  -4   2   1      509.18      494.77      8.24 o 
  -3   2   1       11.16       10.12      3.30 o 
  -2   2   1      190.29      172.88      6.76 o 
  -1   2   1       52.47       49.74      3.52 o 
   0   2   1     1793.37     1816.40     37.67 o 
   1   2   1      274.66      274.90      6.31 o 
   2   2   1        0.08        0.20      2.40 o 
   3   2   1       23.32       15.44      2.33 o 
   4   2   1       30.90       32.90      2.60 o 
   5   2   1        0.35        1.45      1.73 o 
   6   2   1      144.27      140.34      8.52 o 
   7   2   1        0.00        1.14      3.16 o 
   8   2   1        0.11       -1.43      3.35 o 
   9   2   1        0.19        7.11      4.92 o 
  -7   3   1       10.65       15.37      8.38 o 
  -6   3   1       15.04        6.59      5.59 o 
  -5   3   1       53.06       56.50     10.38 o 
  -4   3   1      370.05      407.94     17.90 o 
  -3   3   1      502.81      539.08     11.19 o 
  -2   3   1       20.16       15.57      1.74 o 
  -1   3   1       89.67       92.90     10.68 o 
   0   3   1      315.56      329.07     12.39 o 
   1   3   1     1672.40     1752.75     30.74 o 
   2   3   1      138.03      155.52      8.58 o 
   3   3   1       24.91       24.31      2.75 o 
   4   3   1       50.44       40.70      3.58 o 
   5   3   1        1.78        3.96      2.29 o 
   6   3   1        5.88        6.44      3.78 o 
   7   3   1        5.17        1.38      3.83 o 
   8   3   1       15.97       18.19      5.20 o 
   9   3   1        2.01        4.59      5.99 o 
  -7   4   1       26.14       23.16      8.58 o 
  -6   4   1       25.81       37.13      9.38 o 
  -5   4   1       20.53       19.96      7.19 o 
  -4   4   1       29.62       29.89      4.15 o 
  -3   4   1      142.35      142.35      8.56 o 
  -2   4   1      611.32      644.15     16.87 o 
  -1   4   1        1.65        2.00      2.82 o 
   0   4   1       60.67       65.80      3.18 o 
   1   4   1      949.12     1059.36     17.67 o 
   2   4   1      234.60      277.10     13.18 o 
   3   4   1       54.10       56.70      6.59 o 
   4   4   1       15.70        8.22      2.64 o 
   5   4   1      108.88      116.06      6.19 o 
   6   4   1      581.45      626.54     17.99 o 
   7   4   1      262.24      281.91     14.77 o 
   8   4   1        0.62        9.78      5.79 o 
   9   4   1        0.09       -3.39      7.19 o 
  -6   5   1       25.02       31.94      8.58 o 
  -5   5   1        6.79       11.18      5.99 o 
  -4   5   1        2.75        2.21      3.49 o 
  -3   5   1       61.94       68.26      6.63 o 
  -2   5   1       39.82       35.28      5.36 o 
  -1   5   1       57.12       60.67      5.83 o 
   0   5   1        3.25        7.97      2.95 o 
   1   5   1        0.36        0.70      2.12 o 
   2   5   1      281.18      282.09     14.97 o 
   3   5   1       95.42      106.21      9.38 o 
   4   5   1        8.48       10.76      2.92 o 
   5   5   1      126.06      118.92      8.28 o 
   6   5   1      765.66      783.50     38.93 o 
   7   5   1      198.60      230.58     19.76 o 
   8   5   1        9.25       20.96      9.38 o 
   9   5   1        0.00        3.39      7.99 o 
  -5   6   1       68.43       98.42     14.77 o 
  -4   6   1        0.02        1.31      3.80 o 
  -3   6   1       68.58       82.43      7.90 o 
  -2   6   1       16.69        8.27      4.35 o 
  -1   6   1       31.43       41.43      5.54 o 
   0   6   1       11.78        8.19      3.02 o 
   1   6   1        7.22       10.18      5.59 o 
   2   6   1       13.70       12.94      3.32 o 
   3   6   1       27.64       21.76      6.19 o 
   4   6   1       36.62       49.71      7.79 o 
   5   6   1      127.58      126.52      9.42 o 
   6   6   1       24.74       26.15      7.59 o 
   7   6   1       65.87       71.07     12.38 o 
   8   6   1        1.49        9.18      8.98 o 
  -4   7   1       22.26       28.76      6.02 o 
  -3   7   1       10.16       13.89      4.62 o 
  -2   7   1        1.67       -0.35      3.64 o 
  -1   7   1       53.89       60.40      7.04 o 
   0   7   1        6.08        3.79      5.99 o 
   1   7   1        9.51        5.39      4.59 o 
   2   7   1        0.03       -1.80      3.39 o 
   3   7   1        0.01       -3.99      4.79 o 
   4   7   1        5.25        5.97      4.06 o 
   5   7   1        8.29       16.72      4.65 o 
   6   7   1        1.11       10.78      7.19 o 
   7   7   1        0.33       11.18      6.99 o 
   8   7   1        9.98       32.14     11.18 o 
  -2   8   1        3.97        3.46      3.88 o 
  -1   8   1       44.85       48.35      6.28 o 
   0   8   1        0.56       -1.00      4.59 o 
   1   8   1       41.38       39.73      8.58 o 
   2   8   1        2.17        0.60      5.99 o 
   3   8   1       16.88        9.78      6.79 o 
   4   8   1        5.91        4.79      5.99 o 
   5   8   1        0.42        1.07      3.69 o 
   6   8   1        1.29       14.57      8.78 o 
   7   8   1        1.74        5.79      6.79 o 
   0   9   1        0.04        2.99      5.59 o 
   1   9   1       47.42       44.92      8.98 o 
   2   9   1       38.28       48.71     10.78 o 
   3   9   1        5.11        9.58      7.79 o 
   4   9   1        0.02        1.80      6.99 o 
  -2  -9   2        3.98       13.87      6.99 o 
  -1  -9   2        2.94        4.66      6.62 o 
  -5  -8   2        3.93        2.79      4.79 o 
  -3  -8   2        0.88       -0.01      4.87 o 
  -2  -8   2        8.84        9.80      4.63 o 
  -1  -8   2        6.29       15.06      6.49 o 
   0  -8   2        1.26        5.74      5.97 o 
   1  -8   2       15.70       23.53      7.53 o 
   2  -8   2       38.57       61.65      9.03 o 
  -6  -7   2        1.88        3.99      4.99 o 
  -5  -7   2        3.44        1.20      4.19 o 
  -4  -7   2        0.44        1.90      3.16 o 
  -3  -7   2       29.11       36.69      5.77 o 
  -2  -7   2       16.08       28.00      5.78 o 
  -1  -7   2        0.90       -3.23      4.15 o 
   0  -7   2        1.48        5.92      4.23 o 
   1  -7   2        2.35        8.13      4.79 o 
   2  -7   2       11.01       11.14      5.99 o 
   3  -7   2       10.27       18.27      5.38 o 
   4  -7   2        2.70        1.56      5.98 o 
  -7  -6   2        9.66        8.98      5.79 o 
  -6  -6   2        0.37        0.80      5.19 o 
  -5  -6   2        8.63        4.39      4.79 o 
  -4  -6   2       23.95       18.53      4.15 o 
  -3  -6   2      646.77      682.37     17.71 o 
  -2  -6   2       74.49       75.04      7.79 o 
  -1  -6   2       69.63       77.94      7.18 o 
   0  -6   2        3.47        5.33      4.89 o 
   1  -6   2        0.00       -0.53      4.31 o 
   2  -6   2       84.08       90.23      6.56 o 
   3  -6   2       22.92       35.35      5.48 o 
   4  -6   2       12.23       18.11      5.90 o 
   5  -6   2       19.52       21.24      6.99 o 
  -8  -5   2        1.36        2.20      6.19 o 
  -7  -5   2        8.20       16.77      7.59 o 
  -6  -5   2        8.42        8.19      4.79 o 
  -5  -5   2      152.56      136.55     12.18 o 
  -4  -5   2        0.03       -0.48      2.10 o 
  -3  -5   2        8.75       13.60      3.25 o 
  -2  -5   2        9.75        6.34      3.16 o 
  -1  -5   2      153.06      154.85      8.68 o 
   0  -5   2        0.89       -2.36      3.07 o 
   1  -5   2       14.83       18.58      4.38 o 
   2  -5   2        1.46       -2.21      2.45 o 
   3  -5   2       11.97       14.78      3.82 o 
   4  -5   2       15.10       14.06      4.84 o 
   5  -5   2        0.24       -4.23      3.62 o 
   6  -5   2       10.96        7.39      7.59 o 
  -8  -4   2        0.20       -2.79      5.99 o 
  -7  -4   2        0.01       -1.80      5.59 o 
  -6  -4   2       10.65        6.79      6.19 o 
  -5  -4   2        8.60        4.59      5.59 o 
  -4  -4   2       31.78       30.23      2.99 o 
  -3  -4   2        7.27        3.33      2.01 o 
  -2  -4   2       92.92       80.90      5.08 o 
  -1  -4   2       62.03       68.40      4.94 o 
   0  -4   2      233.81      230.93      9.17 o 
   1  -4   2      169.92      158.01      6.60 o 
   2  -4   2       35.09       41.25      4.13 o 
   3  -4   2       18.59       21.26      4.31 o 
   4  -4   2        3.56        3.06      3.69 o 
   5  -4   2       14.17       20.72      5.63 o 
   6  -4   2       30.36       36.53      8.78 o 
   7  -4   2       10.77        9.18      7.59 o 
  -8  -3   2       54.84       49.51     10.98 o 
  -7  -3   2        1.46        7.39      6.39 o 
  -6  -3   2        4.92        4.39      6.39 o 
  -5  -3   2       29.40       31.54      6.79 o 
  -4  -3   2       37.83       44.06      3.80 o 
  -3  -3   2        9.51       10.37      1.76 o 
  -2  -3   2      123.99      110.13      4.87 o 
  -1  -3   2      111.23       98.41      5.01 o 
   0  -3   2        0.30        0.60      1.76 o 
   1  -3   2      199.99      185.93     10.04 o 
   2  -3   2       57.07       54.60      4.07 o 
   3  -3   2       17.37       20.51      4.16 o 
   4  -3   2        4.35        3.50      3.74 o 
   5  -3   2        4.25        3.89      4.23 o 
   6  -3   2        4.57        6.39      5.19 o 
   7  -3   2       28.00       35.14      9.18 o 
  -8  -2   2       63.02       41.52      9.98 o 
  -7  -2   2       39.07       35.93      8.38 o 
  -6  -2   2       24.86       18.77      6.19 o 
  -5  -2   2        6.66        4.19      3.99 o 
  -4  -2   2      350.61      400.08     18.57 o 
  -3  -2   2       49.22       61.42      7.59 o 
  -2  -2   2      212.57      211.20     27.05 o 
  -1  -2   2      760.14      631.81     10.02 o 
   0  -2   2       57.27       48.72      3.17 o 
   1  -2   2       36.58       34.03      3.60 o 
   2  -2   2      492.15      487.51     20.96 o 
   3  -2   2      582.81      587.99     11.42 o 
   4  -2   2       66.86       68.30      5.22 o 
   5  -2   2        3.74       -0.20      2.49 o 
   6  -2   2       26.90       32.74      8.58 o 
   7  -2   2        0.97       -7.19      5.59 o 
   8  -2   2       16.37       15.17      8.38 o 
  -8  -1   2       39.82       30.15      8.38 o 
  -7  -1   2      119.76       93.63     12.58 o 
  -6  -1   2        0.69        2.60      4.79 o 
  -5  -1   2       52.57       51.31      8.78 o 
  -4  -1   2       36.11       32.94      6.39 o 
  -3  -1   2     1286.03     1459.56     31.94 o 
  -2  -1   2     1554.24     1698.22     16.87 o 
  -1  -1   2       73.34       68.28      4.19 o 
   0  -1   2     1214.69     1306.63     21.16 o 
   1  -1   2    21816.08    21564.73    102.60 o 
   2  -1   2     3294.72     3273.18     22.32 o 
   3  -1   2       93.43       88.82      4.04 o 
   4  -1   2      114.36      112.67      4.94 o 
   5  -1   2       34.02       35.25      3.70 o 
   6  -1   2        7.65        5.86      3.24 o 
   7  -1   2       15.81       13.26      6.49 o 
   8  -1   2       11.98       12.58      6.39 o 
  -8   0   2       20.69       24.70      5.17 o 
  -7   0   2       10.87       11.58      7.59 o 
  -6   0   2        3.74        3.39      4.99 o 
  -5   0   2        0.72        0.20      4.19 o 
  -4   0   2       26.46       18.97      6.39 o 
  -3   0   2        1.01        2.20      1.45 o 
  -2   0   2      321.31      309.68      5.86 o 
  -1   0   2     2152.32     2164.09     18.22 o 
   0   0   2     1031.78     1022.15     15.77 o 
   1   0   2      853.70      766.61     19.67 o 
   2   0   2    20911.93    21351.93     82.03 o 
   3   0   2       64.41       64.95      3.39 o 
   4   0   2       20.99       20.41      2.49 o 
   5   0   2       82.66       70.87      4.13 o 
   6   0   2        7.20        4.39      3.11 o 
   7   0   2       29.89       27.75      5.00 o 
   8   0   2       12.97        9.86      4.65 o 
   9   0   2        3.35        0.80      6.79 o 
  -8   1   2        7.76       11.78      6.79 o 
  -7   1   2       38.96       32.14      8.98 o 
  -6   1   2        1.41       -0.20      4.59 o 
  -5   1   2       21.13       25.95      7.99 o 
  -4   1   2        2.77        3.39      3.99 o 
  -3   1   2       79.68       74.73      4.26 o 
  -2   1   2        0.62        2.60      1.87 o 
  -1   1   2        1.47        2.24      1.82 o 
   0   1   2        0.03        2.40      1.73 o 
   1   1   2     1695.52     1594.94     14.96 o 
   2   1   2      716.51      727.71      7.98 o 
   3   1   2        2.45        2.49      1.79 o 
   4   1   2        5.62        6.62      2.11 o 
   5   1   2      611.68      623.45     10.75 o 
   6   1   2       19.59       17.17      4.16 o 
   7   1   2        1.54        4.19      3.35 o 
   8   1   2        0.74        2.33      3.88 o 
   9   1   2        1.04        3.09      4.38 o 
  -7   2   2       10.62       13.78      7.79 o 
  -6   2   2       25.32       27.35      7.59 o 
  -5   2   2        1.26        5.59      5.19 o 
  -4   2   2      210.12      219.31      8.62 o 
  -3   2   2      124.64      126.14      6.38 o 
  -2   2   2      213.82      214.31      9.78 o 
  -1   2   2        0.23       -0.97      1.72 o 
   0   2   2      522.58      468.56     12.08 o 
   1   2   2      521.03      498.60      7.93 o 
   2   2   2      128.35      116.75      3.07 o 
   3   2   2      642.58      662.49      8.95 o 
   4   2   2      103.54      103.48      4.16 o 
   5   2   2       76.12       69.78      3.82 o 
   6   2   2      147.25      132.40      9.58 o 
   7   2   2       11.58        9.32      3.86 o 
   8   2   2       18.51       16.95      5.01 o 
   9   2   2        0.32       -0.80      6.19 o 
  -7   3   2        0.12       -4.39      6.39 o 
  -6   3   2       95.60       89.04     11.78 o 
  -5   3   2       89.28       97.82     12.38 o 
  -4   3   2      124.49      131.71      7.58 o 
  -3   3   2       81.32       74.60      5.68 o 
  -2   3   2      114.91      113.13      6.41 o 
  -1   3   2      260.03      254.36      8.75 o 
   0   3   2       94.17       91.89      3.01 o 
   1   3   2        1.01       -0.52      1.54 o 
   2   3   2      237.62      262.98      7.97 o 
   3   3   2       40.85       42.02      2.69 o 
   4   3   2       94.32       94.54      4.73 o 
   5   3   2        0.12        1.41      1.84 o 
   6   3   2        7.95        4.91      3.26 o 
   7   3   2       96.10       97.39      8.13 o 
   8   3   2        0.00        5.39      6.59 o 
   9   3   2        7.38        7.99      7.59 o 
  -6   4   2        1.03       -5.79      6.59 o 
  -5   4   2       10.67        0.40      6.99 o 
  -4   4   2      150.39      145.22      8.63 o 
  -3   4   2       19.26       16.76      4.12 o 
  -2   4   2        0.10        0.10      2.59 o 
  -1   4   2        0.53       -0.30      1.84 o 
   0   4   2       94.81       91.35      3.32 o 
   1   4   2      778.78      853.05     25.31 o 
   2   4   2        2.04        1.38      2.35 o 
   3   4   2       37.34       32.99      3.78 o 
   4   4   2        3.49        2.41      1.70 o 
   5   4   2       74.54       70.74      4.46 o 
   6   4   2      131.20      134.42      8.23 o 
   7   4   2       11.38       15.57      7.59 o 
   8   4   2        6.27        5.19      5.99 o 
   9   4   2        9.29       12.98      8.58 o 
  -6   5   2        8.34       10.38      7.19 o 
  -5   5   2       38.47       30.15      8.58 o 
  -4   5   2       25.95       23.04      4.80 o 
  -3   5   2        0.00       -0.87      3.07 o 
  -2   5   2        8.58        6.34      3.40 o 
  -1   5   2       87.36       92.54      6.77 o 
   0   5   2        4.48        1.87      2.87 o 
   1   5   2       21.98       18.22      2.95 o 
   2   5   2        2.10        2.38      2.73 o 
   3   5   2       53.34       57.35      5.06 o 
   4   5   2        3.93        0.74      2.17 o 
   5   5   2        6.03        5.26      2.32 o 
   6   5   2        3.54        5.79      5.19 o 
   7   5   2       37.40       36.13      8.78 o 
   8   5   2       14.65       23.16      8.38 o 
   9   5   2        0.41        5.99      8.38 o 
  -5   6   2        1.42       -1.20      5.59 o 
  -4   6   2       28.13       39.93      9.38 o 
  -3   6   2      214.72      257.55     13.28 o 
  -2   6   2       19.76       19.26      4.30 o 
  -1   6   2       67.49       59.94      6.00 o 
   0   6   2       19.83       20.13      3.72 o 
   1   6   2       15.62        5.59      4.99 o 
   2   6   2       42.02       43.14      4.63 o 
   3   6   2       34.10       31.83      6.49 o 
   4   6   2        1.91        0.90      3.25 o 
   5   6   2       83.22       94.35      7.47 o 
   6   6   2       45.40       45.92      9.78 o 
   7   6   2      126.99      161.91     17.17 o 
   8   6   2        4.21        3.19      6.39 o 
  -4   7   2        2.76        6.51      4.89 o 
  -3   7   2       33.48       36.10      6.07 o 
  -2   7   2      121.77      122.57      9.53 o 
  -1   7   2        0.76        0.61      3.55 o 
   0   7   2       59.97       50.79      6.49 o 
   1   7   2       41.86       49.31      8.58 o 
   2   7   2       38.86       38.13      8.19 o 
   3   7   2       48.17       42.52      8.38 o 
   4   7   2        0.05       -2.39      2.73 o 
   5   7   2        3.74        5.74      3.92 o 
   6   7   2        0.13       -2.20      4.39 o 
   7   7   2        1.58       -1.60      5.59 o 
   8   7   2       10.08       34.14     12.18 o 
  -2   8   2        0.10        0.49      4.49 o 
  -1   8   2       32.35       26.49      5.93 o 
   0   8   2       24.85       31.94      8.98 o 
   1   8   2        7.69        4.59      6.39 o 
   2   8   2       67.89       78.66     11.78 o 
   3   8   2      111.67      111.00     13.18 o 
   4   8   2       61.69       56.30      9.98 o 
   5   8   2       33.08       33.34      7.39 o 
   6   8   2        0.07        3.19      5.99 o 
   7   8   2       19.32       51.11     13.18 o 
  -1   9   2        3.70        0.80      6.79 o 
   0   9   2       14.56       15.97      8.58 o 
   1   9   2       15.06       15.37      6.79 o 
   2   9   2        7.69        6.19      7.39 o 
   3   9   2       71.14       87.44     12.58 o 
   4   9   2       60.76       57.70      9.98 o 
   5   9   2        0.32        1.80      6.59 o 
  -3  -8   3        0.73        2.23      4.25 o 
  -2  -8   3       13.51       11.67      4.87 o 
  -1  -8   3        0.23       -1.45      4.02 o 
   0  -8   3        0.09       -3.35      4.09 o 
   1  -8   3        0.29        1.00      9.18 o 
  -6  -7   3       12.10       13.78      6.59 o 
  -5  -7   3        2.90        1.80      4.39 o 
  -3  -7   3       76.47       80.69      7.69 o 
  -2  -7   3        5.16        9.23      4.02 o 
  -1  -7   3       15.64       22.05      5.37 o 
   0  -7   3        6.08        8.80      5.29 o 
   1  -7   3        1.60        2.21      4.09 o 
   2  -7   3        0.34       -4.59      5.79 o 
   3  -7   3        3.39       14.37      9.18 o 
  -7  -6   3       15.25       27.15      8.78 o 
  -6  -6   3        4.75       -2.20      5.39 o 
  -5  -6   3       43.13       31.34      6.59 o 
  -4  -6   3      126.95      122.18     11.78 o 
  -3  -6   3      562.56      521.38     15.31 o 
  -2  -6   3       93.49       92.81      7.62 o 
  -1  -6   3      100.02      107.44      8.33 o 
   0  -6   3        0.66        1.48      3.16 o 
   1  -6   3        2.51        5.41      3.91 o 
   2  -6   3       15.26       14.57      7.99 o 
   3  -6   3        0.04        7.08      4.83 o 
   4  -6   3        0.53       -4.69      3.95 o 
   5  -6   3        6.17        5.45      6.33 o 
  -7  -5   3        0.57       -5.19      6.19 o 
  -6  -5   3        3.33        2.60      5.79 o 
  -5  -5   3        3.89        0.60      3.59 o 
  -4  -5   3        0.67        4.79      4.79 o 
  -3  -5   3      266.17      233.38     12.58 o 
  -2  -5   3      276.52      229.99      9.73 o 
  -1  -5   3       24.27       21.22      4.21 o 
   0  -5   3       68.22       62.78      6.00 o 
   1  -5   3        2.35        0.52      3.60 o 
   2  -5   3        0.21       -5.39      5.59 o 
   3  -5   3       32.58       30.74      5.65 o 
   4  -5   3        6.63        4.62      4.25 o 
   5  -5   3        1.13       -3.03      3.60 o 
   6  -5   3       13.71       15.77      7.39 o 
  -8  -4   3        7.77       14.97      8.19 o 
  -7  -4   3       53.37       39.53      8.38 o 
  -6  -4   3        0.22       -0.40      6.19 o 
  -5  -4   3        7.12        6.59      6.19 o 
  -4  -4   3       45.26       41.33      7.79 o 
  -3  -4   3      140.81      126.97      8.98 o 
  -2  -4   3       12.36        9.18      3.39 o 
  -1  -4   3       26.22       24.84      3.69 o 
   0  -4   3      215.04      205.16      8.96 o 
   1  -4   3      441.11      402.47     18.17 o 
   2  -4   3       15.84       12.38      3.95 o 
   3  -4   3      102.11       91.16      7.69 o 
   4  -4   3       11.22        8.49      4.97 o 
   5  -4   3        0.31        0.97      3.84 o 
   6  -4   3       29.86       29.15      7.99 o 
   7  -4   3        5.52        6.99      5.79 o 
  -8  -3   3       10.42        3.39      7.79 o 
  -7  -3   3       11.48       14.37      7.99 o 
  -6  -3   3        5.49        1.00      6.39 o 
  -5  -3   3        0.91        5.79      5.19 o 
  -4  -3   3        2.56        0.20      4.99 o 
  -3  -3   3        1.54       -0.03      2.61 o 
  -2  -3   3      136.88      137.15      8.58 o 
  -1  -3   3        0.28       -1.20      2.60 o 
   0  -3   3        1.67        3.39      3.39 o 
   1  -3   3        0.25        1.40      3.59 o 
   2  -3   3        0.34       -2.21      2.44 o 
   3  -3   3       96.19       95.52      7.18 o 
   4  -3   3        0.22       -1.33      3.93 o 
   5  -3   3       22.10       23.60      4.89 o 
   6  -3   3        0.24        1.31      4.03 o 
   7  -3   3        2.48        5.59      6.79 o 
  -8  -2   3        2.36       -2.60      4.99 o 
  -7  -2   3        1.85       -8.38      6.39 o 
  -6  -2   3        8.49        5.39      6.79 o 
  -5  -2   3       42.60       38.13      8.78 o 
  -4  -2   3        2.45        7.59      4.59 o 
  -3  -2   3      307.67      336.55      9.07 o 
  -2  -2   3       49.83       60.94      8.38 o 
  -1  -2   3      111.25      117.99      8.19 o 
   0  -2   3       98.96      107.41      7.99 o 
   1  -2   3        3.00        6.39      4.59 o 
   2  -2   3       56.70       57.93      5.28 o 
   3  -2   3       16.03       15.55      2.93 o 
   4  -2   3      376.44      408.94     15.45 o 
   5  -2   3        1.79        3.78      2.91 o 
   6  -2   3        0.30       -3.19      4.79 o 
   7  -2   3        7.97        7.19      4.99 o 
   8  -2   3        2.32        0.00      4.59 o 
  -8  -1   3        0.42        7.79      7.79 o 
  -7  -1   3        7.40        5.79      5.79 o 
  -6  -1   3        0.35       -0.20      4.79 o 
  -5  -1   3        6.88       10.78      5.39 o 
  -4  -1   3      113.41      107.61     10.98 o 
  -3  -1   3       86.10       91.68      4.46 o 
  -2  -1   3        6.97        6.99      2.40 o 
  -1  -1   3      335.48      320.82      8.15 o 
   0  -1   3       24.87       23.56      3.99 o 
   1  -1   3     2109.70     2058.07     30.94 o 
   2  -1   3      477.09      466.09      8.57 o 
   3  -1   3      382.99      386.53      8.46 o 
   4  -1   3      128.35      127.37      5.29 o 
   5  -1   3       91.02       98.53      5.37 o 
   6  -1   3       35.88       41.56      5.60 o 
   7  -1   3       23.76       19.00      4.89 o 
   8  -1   3        6.19        6.79      6.99 o 
  -8   0   3       20.64       24.16      9.98 o 
  -7   0   3       10.39        6.19      7.39 o 
  -6   0   3       89.33       79.26     11.78 o 
  -5   0   3       12.45       13.78      5.79 o 
  -4   0   3        1.64        0.40      3.99 o 
  -3   0   3      501.35      524.00      9.19 o 
  -2   0   3      199.79      209.33      6.23 o 
  -1   0   3      536.48      577.53     10.36 o 
   0   0   3       43.80       33.94      4.59 o 
   1   0   3     2449.42     2474.92     32.14 o 
   2   0   3      849.07      868.35     33.72 o 
   3   0   3       61.78       57.77      3.34 o 
   4   0   3      363.39      359.13      8.23 o 
   5   0   3       44.67       41.84      3.62 o 
   6   0   3       16.99       15.68      4.21 o 
   7   0   3        0.59        0.41      3.58 o 
   8   0   3       14.74       17.82      5.00 o 
   9   0   3        2.70        0.00      6.19 o 
  -8   1   3        5.47        3.19      5.79 o 
  -7   1   3       79.37       80.65     12.38 o 
  -6   1   3       10.36        8.38      5.99 o 
  -5   1   3      104.22       97.22     11.38 o 
  -4   1   3       93.01       87.64      9.58 o 
  -3   1   3        0.24        0.53      2.26 o 
  -2   1   3      185.31      198.45      6.68 o 
  -1   1   3       73.68       69.43      3.89 o 
   0   1   3        0.91       -0.27      1.90 o 
   1   1   3      720.48      679.53     10.74 o 
   2   1   3      201.20      189.02     11.10 o 
   3   1   3       30.56       30.03      2.28 o 
   4   1   3       12.97       11.17      2.19 o 
   5   1   3       43.99       41.37      3.40 o 
   6   1   3        4.71        1.91      3.30 o 
   7   1   3       19.70       18.66      4.30 o 
   8   1   3        5.07        1.76      3.92 o 
   9   1   3        1.47       -1.80      5.99 o 
  -7   2   3        9.89        2.99      7.19 o 
  -6   2   3      110.73      105.01     13.58 o 
  -5   2   3       56.89       73.47     11.78 o 
  -4   2   3        2.50        0.80      4.79 o 
  -3   2   3       34.06       36.80      3.91 o 
  -2   2   3     2174.36     2323.27     25.79 o 
  -1   2   3       16.86       12.64      2.53 o 
   0   2   3      103.55      104.59      4.77 o 
   1   2   3       80.44       82.72      2.75 o 
   2   2   3       47.49       38.02      4.09 o 
   3   2   3      377.20      369.18     13.94 o 
   4   2   3        5.40        6.81      1.98 o 
   5   2   3       20.93       19.29      2.65 o 
   6   2   3        0.17       -0.88      3.59 o 
   7   2   3        0.50        2.89      3.66 o 
   8   2   3        6.23        0.20      5.79 o 
   9   2   3       13.38       17.17      8.19 o 
  -7   3   3        0.65        4.39      7.39 o 
  -6   3   3       55.12       53.50     10.98 o 
  -5   3   3       85.15       75.26     11.58 o 
  -4   3   3       20.27       16.17      6.19 o 
  -3   3   3        0.13        1.08      2.40 o 
  -2   3   3     1757.46     1810.83     28.45 o 
  -1   3   3     2400.01     2519.89     27.74 o 
   0   3   3      271.08      281.36      8.34 o 
   1   3   3      253.90      240.44      5.18 o 
   2   3   3      551.71      596.05     12.20 o 
   3   3   3     3061.13     3270.96     43.55 o 
   4   3   3      196.91      203.57      5.82 o 
   5   3   3      120.65      127.60      6.11 o 
   6   3   3        8.48        7.66      3.99 o 
   7   3   3      282.55      292.47     19.96 o 
   8   3   3       48.82       41.72      8.78 o 
   9   3   3        1.50       -1.80      6.59 o 
  -6   4   3        3.49        6.39      6.19 o 
  -5   4   3      106.09      130.56     15.17 o 
  -4   4   3       15.64       15.13      4.32 o 
  -3   4   3      202.17      205.29     10.58 o 
  -2   4   3      252.93      240.45     10.14 o 
  -1   4   3       49.91       55.80      5.00 o 
   0   4   3        5.11        3.38      2.39 o 
   1   4   3      316.11      333.18     12.90 o 
   2   4   3       58.35       61.55      4.92 o 
   3   4   3     3381.98     3803.95     37.12 o 
   4   4   3      362.31      404.01     13.94 o 
   5   4   3        8.83        8.48      2.33 o 
   6   4   3       47.50       41.72      8.98 o 
   7   4   3      142.78      145.54     15.37 o 
   8   4   3       92.57       80.85     12.18 o 
   9   4   3        3.59       15.17      8.38 o 
  -6   5   3       10.44        5.19      6.79 o 
  -5   5   3        0.12       -0.40      7.59 o 
  -4   5   3        5.22       -0.76      3.80 o 
  -3   5   3       67.26       63.89      6.65 o 
  -2   5   3       69.56       65.30      5.86 o 
  -1   5   3       22.70       22.05      7.59 o 
   0   5   3       44.33       42.07      4.45 o 
   1   5   3        8.52        7.50      2.04 o 
   2   5   3      122.14      139.68     10.18 o 
   3   5   3        0.76        1.19      2.67 o 
   4   5   3        5.17        3.30      1.87 o 
   5   5   3       20.37       27.26      5.59 o 
   6   5   3       52.35       62.49     10.58 o 
   7   5   3       20.60       15.77      8.19 o 
   8   5   3      115.13      108.00     14.57 o 
   9   5   3       24.84       24.36      8.78 o 
  -5   6   3        0.01        0.60      7.59 o 
  -4   6   3        2.70       -0.60      4.99 o 
  -3   6   3      120.24      132.80      9.57 o 
  -2   6   3       55.26       63.76      6.91 o 
  -1   6   3       83.41       66.82      6.70 o 
   0   6   3      126.89      126.11      9.78 o 
   1   6   3       25.94       24.18      3.79 o 
   2   6   3       26.63       28.90      4.59 o 
   3   6   3        2.96        2.04      2.75 o 
   4   6   3        3.41        1.98      3.38 o 
   5   6   3        7.81        6.74      4.12 o 
   6   6   3        6.66        7.99      5.59 o 
   7   6   3       76.66       99.62     14.57 o 
   8   6   3       16.45       34.74     11.18 o 
  -4   7   3        7.61       11.98      6.99 o 
  -3   7   3        1.58        2.53      4.09 o 
  -2   7   3       52.55       44.49      7.89 o 
  -1   7   3        1.88        2.66      4.01 o 
   0   7   3       38.98       36.20      5.56 o 
   1   7   3      110.53      103.61     11.38 o 
   2   7   3        0.14       -4.59      4.59 o 
   3   7   3        0.77        2.20      5.39 o 
   4   7   3       10.89        7.71      3.69 o 
   5   7   3       17.28       16.13      4.94 o 
   6   7   3        0.14       -4.59      6.39 o 
   7   7   3       11.42       18.37      8.19 o 
   8   7   3        0.00       -1.60      6.19 o 
  -2   8   3        0.10        1.62      4.03 o 
  -1   8   3       18.46       13.46      5.19 o 
   0   8   3       17.54       14.63      3.93 o 
   1   8   3       65.76       58.49     10.58 o 
   2   8   3       44.12       42.52      8.38 o 
   3   8   3      145.68      145.34     14.57 o 
   4   8   3        0.26        0.60      3.99 o 
   5   8   3        0.24       -1.20      5.59 o 
   6   8   3        9.21       23.76      9.38 o 
   7   8   3        4.77       31.34     11.18 o 
   0   9   3        3.10       -3.79      4.59 o 
   1   9   3       13.72       21.56      8.38 o 
   2   9   3       34.37       55.70     11.18 o 
   3   9   3       29.85       25.75      7.59 o 
   4   9   3        6.53        2.40      6.79 o 
   5   9   3       15.26       18.57      8.38 o 
  -3  -8   4        0.04       -6.59      7.19 o 
  -2  -8   4        1.85        9.38      9.38 o 
  -1  -8   4        2.65       -2.20      9.38 o 
   0  -8   4        7.58        8.78      8.58 o 
   1  -8   4        2.54        7.39      8.38 o 
  -5  -7   4       18.09       19.96      6.19 o 
  -4  -7   4        0.36        2.40      3.79 o 
  -3  -7   4        6.20        2.60      4.99 o 
  -2  -7   4       56.36       59.89     11.38 o 
  -1  -7   4       42.26       61.29     11.78 o 
   0  -7   4        0.08       -1.20      6.19 o 
   1  -7   4        4.24        3.79      7.19 o 
   2  -7   4        0.44        3.19      7.19 o 
   3  -7   4       22.58       32.74     12.98 o 
  -6  -6   4        0.82        1.40      4.59 o 
  -5  -6   4        0.43       -2.00      4.39 o 
  -4  -6   4      150.68      125.17     12.58 o 
  -3  -6   4        7.91       11.58      4.99 o 
  -2  -6   4       23.46       29.15      8.19 o 
  -1  -6   4      199.39      225.19     17.17 o 
   0  -6   4        0.78       -4.59      4.79 o 
   1  -6   4       12.44        8.58      6.79 o 
   2  -6   4        1.33        2.60      5.99 o 
   3  -6   4        2.99       -5.39      8.19 o 
   4  -6   4        8.55       10.73      5.89 o 
  -7  -5   4        1.43        2.00      5.59 o 
  -6  -5   4       12.26       14.17      7.39 o 
  -5  -5   4        0.82       -2.20      5.19 o 
  -4  -5   4       16.01       18.97      5.39 o 
  -3  -5   4       43.26       40.93      7.39 o 
  -2  -5   4       40.10       34.34      7.59 o 
  -1  -5   4       12.46       15.97      5.99 o 
   0  -5   4        1.42        0.80      4.79 o 
   1  -5   4       69.70       79.06     11.78 o 
   2  -5   4       13.05       15.57      8.19 o 
   3  -5   4       22.01       25.15      8.58 o 
   4  -5   4        8.54       10.96      5.50 o 
   5  -5   4        1.53        3.71      3.88 o 
   6  -5   4        2.01        5.11      5.42 o 
  -7  -4   4       40.54       35.74      9.98 o 
  -6  -4   4       12.17       15.17      6.79 o 
  -5  -4   4       12.93       12.38      7.19 o 
  -4  -4   4        8.61       10.98      5.99 o 
  -3  -4   4       47.99       45.71      5.29 o 
  -2  -4   4        1.50       -1.00      4.59 o 
  -1  -4   4       11.31        9.58      4.19 o 
   0  -4   4        0.67       -2.20      3.39 o 
   1  -4   4        4.79        3.99      5.99 o 
   2  -4   4        0.49        4.79      6.79 o 
   3  -4   4      110.05      121.65      9.24 o 
   4  -4   4        5.70        6.21      4.15 o 
   5  -4   4       15.13       16.48      4.58 o 
   6  -4   4        1.84        4.29      4.43 o 
  -7  -3   4      123.21       87.24     13.38 o 
  -6  -3   4      123.72      107.41     14.17 o 
  -5  -3   4       11.11       11.18      5.79 o 
  -4  -3   4        0.96        7.19      6.19 o 
  -3  -3   4       12.91       12.33      3.40 o 
  -2  -3   4      144.61      142.34      9.18 o 
  -1  -3   4       44.02       43.92      7.19 o 
   0  -3   4       80.95       86.84      8.98 o 
   1  -3   4      142.90      176.48     12.98 o 
   2  -3   4       48.61       51.71      8.38 o 
   3  -3   4       16.72       17.06      3.99 o 
   4  -3   4       27.84       32.51      5.36 o 
   5  -3   4        0.84       -1.47      3.02 o 
   6  -3   4        0.10       -1.34      4.23 o 
   7  -3   4        1.39        3.19      5.19 o 
  -8  -2   4        5.53        0.60      7.79 o 
  -7  -2   4      170.41      155.92     16.77 o 
  -6  -2   4      140.08      109.60     13.18 o 
  -5  -2   4        7.43        5.19      5.59 o 
  -4  -2   4       10.53        7.39      5.19 o 
  -3  -2   4        2.34        2.19      3.21 o 
  -2  -2   4     3425.68     3707.96     34.77 o 
  -1  -2   4     1758.65     1724.68     30.15 o 
   0  -2   4        2.53        1.00      2.60 o 
   1  -2   4      182.73      145.74      8.78 o 
   2  -2   4     1640.97     1404.46     28.95 o 
   3  -2   4       29.70       34.83      4.43 o 
   4  -2   4       12.44       15.10      3.27 o 
   5  -2   4        0.01       -0.54      2.67 o 
   6  -2   4       34.11       38.66      5.85 o 
   7  -2   4       13.88       18.17      7.39 o 
   8  -2   4        0.58        3.59      6.79 o 
  -8  -1   4       12.16       18.77      9.38 o 
  -7  -1   4       13.82       11.98      6.79 o 
  -6  -1   4        0.29        0.40      7.19 o 
  -5  -1   4        9.48        9.78      5.79 o 
  -4  -1   4        1.13        0.60      4.59 o 
  -3  -1   4       41.98       58.12     11.28 o 
  -2  -1   4      738.22      867.91     30.64 o 
  -1  -1   4      534.00      622.30     13.02 o 
   0  -1   4        9.83        5.39      4.39 o 
   1  -1   4      253.65      242.16     11.38 o 
   2  -1   4        2.76        6.39      3.79 o 
   3  -1   4     2197.46     2240.94     64.75 o 
   4  -1   4      205.92      213.36      7.30 o 
   5  -1   4        7.04        7.28      2.66 o 
   6  -1   4        0.09       -4.09      2.73 o 
   7  -1   4        1.79        3.71      3.72 o 
   8  -1   4        8.31       12.38      6.59 o 
  -7   0   4        0.01        3.59      5.79 o 
  -6   0   4      177.25      178.88     16.57 o 
  -5   0   4        3.44        3.99      7.19 o 
  -4   0   4        9.34       10.98      5.19 o 
  -3   0   4        1.31        0.60      4.99 o 
  -2   0   4       47.40       54.08      4.32 o 
  -1   0   4      167.65      186.70      6.94 o 
   0   0   4      107.08      112.23      5.36 o 
   1   0   4      130.18      115.79      8.58 o 
   2   0   4     3771.49     3932.37     92.63 o 
   3   0   4        1.55        2.05      1.83 o 
   4   0   4     2238.28     2311.48     45.89 o 
   5   0   4        0.24       -0.58      2.14 o 
   6   0   4       74.33       80.35      5.38 o 
   7   0   4       38.19       37.80      5.78 o 
   8   0   4        1.68        1.41      5.89 o 
  -7   1   4       10.74        2.60      7.99 o 
  -6   1   4        1.39        2.00      5.39 o 
  -5   1   4       13.52       15.77      6.79 o 
  -4   1   4        3.38        5.59      4.99 o 
  -3   1   4       31.65       28.73      3.39 o 
  -2   1   4       27.86       27.48      3.06 o 
  -1   1   4        4.98        4.55      1.96 o 
   0   1   4       64.87       67.39      4.39 o 
   1   1   4      286.99      284.78      6.72 o 
   2   1   4       44.61       37.07      3.46 o 
   3   1   4      152.10      148.33      4.69 o 
   4   1   4       58.48       63.08      3.75 o 
   5   1   4      118.94      108.18      5.17 o 
   6   1   4        2.06        3.23      2.73 o 
   7   1   4      110.34      105.49      7.90 o 
   8   1   4        0.32       -4.59      5.39 o 
   9   1   4        2.37        2.60      4.99 o 
  -7   2   4        0.20       -2.00      7.19 o 
  -6   2   4        0.20       -1.60      7.39 o 
  -5   2   4      168.78      181.87     16.57 o 
  -4   2   4      219.67      216.41     15.77 o 
  -3   2   4        9.97        8.25      3.01 o 
  -2   2   4      602.97      608.37     13.23 o 
  -1   2   4       11.50        9.54      2.92 o 
   0   2   4        2.10        2.00      1.98 o 
   1   2   4       10.29        9.83      1.83 o 
   2   2   4      881.49      848.91     14.60 o 
   3   2   4       99.37      100.42      3.26 o 
   4   2   4      235.20      255.76      6.52 o 
   5   2   4      113.03      114.52      5.02 o 
   6   2   4      112.39      113.95      5.65 o 
   7   2   4       12.05       18.17      7.19 o 
   8   2   4        0.01        4.59      4.99 o 
   9   2   4        0.27       -3.59      6.39 o 
  -6   3   4        1.37        4.19      5.79 o 
  -5   3   4        0.01       -6.79      4.59 o 
  -4   3   4       44.91       44.32      8.58 o 
  -3   3   4       12.60       11.67      3.47 o 
  -2   3   4      499.32      482.70     12.99 o 
  -1   3   4       10.77        5.81      3.03 o 
   0   3   4       97.76       79.58      5.12 o 
   1   3   4        9.30        9.73      1.73 o 
   2   3   4       23.41       20.83      3.10 o 
   3   3   4      204.74      184.03     11.48 o 
   4   3   4      151.18      150.47      4.80 o 
   5   3   4      257.18      267.92     10.49 o 
   6   3   4       30.28       33.88      4.55 o 
   7   3   4       39.57       60.09      9.78 o 
   8   3   4       40.29       50.11      9.78 o 
   9   3   4        0.03       -2.99      7.39 o 
  -6   4   4        0.67        2.20      7.39 o 
  -5   4   4        0.25       -2.40      4.79 o 
  -4   4   4       16.86       19.56      7.79 o 
  -3   4   4       74.81       72.44      6.13 o 
  -2   4   4       57.70       55.55      5.31 o 
  -1   4   4      369.50      376.82     20.06 o 
   0   4   4       39.72       40.24      4.06 o 
   1   4   4       57.74       50.91      5.51 o 
   2   4   4        7.58        4.16      2.53 o 
   3   4   4      317.99      320.94     10.93 o 
   4   4   4      243.29      272.92     12.23 o 
   5   4   4       61.10       67.30      6.07 o 
   6   4   4        9.71        5.25      3.83 o 
   7   4   4       31.33       24.36      8.38 o 
   8   4   4      116.05      124.57     15.17 o 
   9   4   4        0.00       -1.00      5.19 o 
  -5   5   4        1.97        1.80      5.99 o 
  -4   5   4       84.38       91.63     12.18 o 
  -3   5   4        3.97        4.39      3.83 o 
  -2   5   4       24.58       24.39      4.41 o 
  -1   5   4        4.86        2.47      2.83 o 
   0   5   4       55.01       50.09      5.04 o 
   1   5   4       10.49        7.12      2.13 o 
   2   5   4       17.46       13.96      6.89 o 
   3   5   4        1.34        0.98      3.79 o 
   4   5   4        0.89        0.90      3.03 o 
   5   5   4       10.34        9.53      3.88 o 
   6   5   4       45.81       42.61      5.80 o 
   7   5   4        4.37        4.59      6.59 o 
   8   5   4       41.74       41.52      9.78 o 
   9   5   4        0.41       -2.00      7.79 o 
  -4   6   4       18.23       21.96      9.18 o 
  -3   6   4        0.75       -1.09      3.16 o 
  -2   6   4       47.77       40.59      5.85 o 
  -1   6   4      612.36      584.84     17.18 o 
   0   6   4        2.27        6.35      3.38 o 
   1   6   4       25.39       13.18      5.99 o 
   2   6   4       40.28       46.58      5.06 o 
   3   6   4        0.32        6.29      3.01 o 
   4   6   4       12.96        8.01      3.50 o 
   5   6   4        1.77        0.14      3.52 o 
   6   6   4       14.66       18.27      4.69 o 
   7   6   4       43.18       35.34      8.98 o 
   8   6   4        2.78        0.80      7.59 o 
   9   6   4       16.19       16.77      8.58 o 
  -3   7   4        2.69        3.84      4.63 o 
  -2   7   4        0.32        2.94      4.15 o 
  -1   7   4       52.46       40.66      5.65 o 
   0   7   4      327.80      308.94     13.07 o 
   1   7   4       96.43       96.71      7.29 o 
   2   7   4        1.40        3.19      5.99 o 
   3   7   4        0.12        0.20      5.39 o 
   4   7   4       40.26       34.64      5.78 o 
   5   7   4      103.56       96.70      9.28 o 
   6   7   4        9.60        6.86      4.15 o 
   7   7   4        0.70        0.40      7.59 o 
   8   7   4        1.52       -1.40      6.59 o 
  -2   8   4        3.98        0.10      4.52 o 
  -1   8   4        0.06        0.64      3.65 o 
   0   8   4       10.34        7.95      4.39 o 
   1   8   4      107.10       91.83     12.38 o 
   2   8   4       48.76       51.71      9.18 o 
   3   8   4        0.78       -1.40      5.59 o 
   4   8   4      197.70      189.46     16.97 o 
   5   8   4      141.27      147.33     14.97 o 
   6   8   4        4.47        3.39      7.59 o 
   7   8   4        0.15       13.18      9.58 o 
   0   9   4        4.41        4.19      5.59 o 
   1   9   4        0.11       -2.60      4.59 o 
   2   9   4       20.84       15.97      6.79 o 
   3   9   4        9.87       10.58      5.99 o 
   4   9   4        1.49       -0.60      6.39 o 
   5   9   4        1.00       -1.60      6.19 o 
  -1  -8   5        0.00       -2.00      7.19 o 
  -4  -7   5        1.84        6.59      5.59 o 
  -3  -7   5       31.12       37.93     10.38 o 
  -2  -7   5       36.62       53.70     11.38 o 
  -1  -7   5       15.70        9.78      8.58 o 
   0  -7   5        0.56       -1.00      8.38 o 
   1  -7   5        6.00        6.59     10.18 o 
   2  -7   5        0.14        2.20     10.98 o 
  -6  -6   5        0.04        2.79      4.99 o 
  -5  -6   5        2.71        3.59      5.39 o 
  -4  -6   5       32.34       18.57      6.99 o 
  -3  -6   5        1.80        2.20      6.59 o 
  -2  -6   5        2.69       -6.79      6.79 o 
  -1  -6   5      260.35      318.02     21.76 o 
   0  -6   5       86.73      111.40     13.97 o 
   1  -6   5        8.81       -0.60      8.19 o 
   2  -6   5        0.54        7.99      7.99 o 
   3  -6   5        5.18        2.20      7.19 o 
   4  -6   5       16.71       11.18     10.58 o 
  -6  -5   5        0.35        2.60      4.99 o 
  -5  -5   5        5.52        5.99      6.39 o 
  -4  -5   5        5.84        2.99      4.99 o 
  -3  -5   5       13.40        8.58      5.59 o 
  -2  -5   5        6.07        6.39      4.99 o 
  -1  -5   5       38.10       48.71      9.18 o 
   0  -5   5       51.98       59.09     10.98 o 
   1  -5   5       21.05       35.34     10.18 o 
   2  -5   5       88.55      124.57     14.97 o 
   3  -5   5       12.36       10.78      7.19 o 
   4  -5   5        0.42       -3.39      7.39 o 
   5  -5   5        5.30        5.74      4.17 o 
  -7  -4   5        3.07        2.40      5.59 o 
  -6  -4   5        5.76        2.60      5.79 o 
  -5  -4   5       63.53       56.70     10.78 o 
  -4  -4   5        4.19        2.60      5.39 o 
  -3  -4   5        5.50        2.30      3.58 o 
  -2  -4   5       18.86       10.58      4.99 o 
  -1  -4   5       56.23       62.29      9.18 o 
   0  -4   5       39.05       48.11      9.18 o 
   1  -4   5       56.83       59.09      9.18 o 
   2  -4   5        0.11       -0.40      4.99 o 
   3  -4   5       25.73       26.75      6.99 o 
   4  -4   5        1.74        0.88      3.98 o 
   5  -4   5       16.90       15.09      5.63 o 
   6  -4   5        6.40        8.19      5.32 o 
  -7  -3   5        7.74        4.39      7.39 o 
  -6  -3   5       31.79       28.15      8.38 o 
  -5  -3   5       54.32       57.30     10.18 o 
  -4  -3   5       22.45       17.77      6.39 o 
  -3  -3   5        1.44        1.13      2.95 o 
  -2  -3   5       60.58       52.31      7.19 o 
  -1  -3   5       10.27        9.38      4.59 o 
   0  -3   5      429.34      390.69     15.97 o 
   1  -3   5      254.41      238.77     13.97 o 
   2  -3   5       84.22       69.27      7.99 o 
   3  -3   5        0.58        4.59      4.79 o 
   4  -3   5       40.80       44.93      6.13 o 
   5  -3   5        0.15       -2.05      4.17 o 
   6  -3   5        0.62       -0.04      3.69 o 
   7  -3   5        0.00       -2.20      5.99 o 
  -7  -2   5        9.18       14.97      8.98 o 
  -6  -2   5       21.60       11.38      6.59 o 
  -5  -2   5       31.68       28.95      8.19 o 
  -4  -2   5       52.28       55.50     10.18 o 
  -3  -2   5        1.74        1.79      3.21 o 
  -2  -2   5        0.01       -3.09      2.96 o 
  -1  -2   5        8.87        7.79      4.99 o 
   0  -2   5     1099.49     1030.33     25.55 o 
   1  -2   5       66.92       59.69      7.39 o 
   2  -2   5      470.89      511.67     20.96 o 
   3  -2   5      399.43      352.01     20.86 o 
   4  -2   5       26.42       25.97      4.57 o 
   5  -2   5        1.30        2.41      2.77 o 
   6  -2   5        0.41        0.22      3.23 o 
   7  -2   5       14.93       17.57      6.19 o 
   8  -2   5        1.14        5.19      5.19 o 
  -7  -1   5       17.65       18.77      7.99 o 
  -6  -1   5       28.68       33.74      9.18 o 
  -5  -1   5        0.67        8.98      6.99 o 
  -4  -1   5        9.47        8.19      5.79 o 
  -3  -1   5        2.30        0.66      2.87 o 
  -2  -1   5       25.29       25.34      4.30 o 
  -1  -1   5      302.20      300.56     10.14 o 
   0  -1   5       86.86       89.84      8.78 o 
   1  -1   5       21.73       23.96      5.19 o 
   2  -1   5      327.02      302.05     14.77 o 
   3  -1   5      164.26      149.52      5.82 o 
   4  -1   5       21.71       22.43      3.35 o 
   5  -1   5       50.16       45.95      4.52 o 
   6  -1   5       20.96       18.21      3.58 o 
   7  -1   5       15.11       12.69      4.59 o 
   8  -1   5        0.48        1.20      5.79 o 
  -7   0   5       13.08        7.79      6.59 o 
  -6   0   5      126.34      106.41     13.78 o 
  -5   0   5        4.84        8.78      6.59 o 
  -4   0   5       93.85       75.26     11.18 o 
  -3   0   5      100.95       83.87      9.68 o 
  -2   0   5       63.80       66.40      7.29 o 
  -1   0   5      102.68      105.88      5.99 o 
   0   0   5       27.89       27.02      3.80 o 
   1   0   5        7.54        6.19      4.99 o 
   2   0   5      187.79      171.49     10.98 o 
   3   0   5      306.91      313.28      9.02 o 
   4   0   5      591.30      578.66     19.98 o 
   5   0   5        1.04       -2.72      2.09 o 
   6   0   5      118.52      118.92      6.44 o 
   7   0   5        0.04        1.70      3.66 o 
   8   0   5        3.57        7.59      6.39 o 
  -7   1   5        0.02       -0.40      7.99 o 
  -6   1   5       51.87       43.72      9.98 o 
  -5   1   5      366.58      341.78     21.96 o 
  -4   1   5        8.80        4.59      5.59 o 
  -3   1   5       40.46       34.73      4.16 o 
  -2   1   5      111.90      116.41      6.14 o 
  -1   1   5        0.65        0.70      2.33 o 
   0   1   5        1.92        1.65      2.58 o 
   1   1   5       20.29       19.08      5.49 o 
   2   1   5        0.58        1.37      2.39 o 
   3   1   5        0.78        0.47      2.58 o 
   4   1   5       34.23       36.05      3.22 o 
   5   1   5        1.13        0.99      2.07 o 
   6   1   5       93.26       91.62      5.35 o 
   7   1   5        0.75       -3.39      5.59 o 
   8   1   5        0.35        2.60      6.39 o 
   9   1   5        1.25       -2.40      6.79 o 
  -7   2   5        0.78        3.99      8.78 o 
  -6   2   5        3.33       -6.59      7.99 o 
  -5   2   5      121.11      101.22     12.78 o 
  -4   2   5      542.17      538.82     25.95 o 
  -3   2   5       16.77       16.81      3.77 o 
  -2   2   5      189.06      187.40      8.15 o 
  -1   2   5      796.64      853.73     19.17 o 
   0   2   5     5333.42     5624.74     71.97 o 
   1   2   5       14.18       13.86      2.44 o 
   2   2   5       28.81       29.73      2.08 o 
   3   2   5        4.56        4.26      2.89 o 
   4   2   5      231.49      232.77      9.32 o 
   5   2   5      652.04      647.95     11.46 o 
   6   2   5      145.34      146.90      8.33 o 
   7   2   5        2.62        3.59      4.59 o 
   8   2   5      115.99      117.79     13.38 o 
   9   2   5       11.98       12.78      6.19 o 
  -6   3   5        2.33       -6.19      7.59 o 
  -5   3   5        9.68        4.39      5.59 o 
  -4   3   5      237.96      242.96     18.57 o 
  -3   3   5        3.36        0.66      3.00 o 
  -2   3   5       45.58       46.66      4.89 o 
  -1   3   5      132.95      123.07      6.90 o 
   0   3   5     1269.23     1376.03     20.29 o 
   1   3   5       14.43       11.02      2.30 o 
   2   3   5       15.51       11.37      2.68 o 
   3   3   5        2.43        1.45      2.54 o 
   4   3   5     1669.93     1749.52     26.07 o 
   5   3   5     1227.44     1237.96     29.35 o 
   6   3   5        0.07       -1.25      3.52 o 
   7   3   5        0.02       -2.79      5.59 o 
   8   3   5       16.20       18.37      8.19 o 
   9   3   5       27.31       23.56      9.38 o 
  -6   4   5        5.49        7.19      6.59 o 
  -5   4   5       20.62       16.97      7.19 o 
  -4   4   5       18.17       17.77      7.79 o 
  -3   4   5        0.86       -1.87      3.89 o 
  -2   4   5        0.04        1.40      2.82 o 
  -1   4   5        3.16        1.72      4.09 o 
   0   4   5       17.02       20.94      3.45 o 
   1   4   5      155.89      155.90      5.38 o 
   2   4   5       85.04       84.79      5.83 o 
   3   4   5        2.27        1.12      2.95 o 
   4   4   5        9.51        6.39      3.46 o 
   5   4   5      481.36      510.59     15.20 o 
   6   4   5        4.46        6.69      3.39 o 
   7   4   5       28.62       30.54      7.99 o 
   8   4   5       25.95       19.17      7.19 o 
   9   4   5       13.32       15.77      6.99 o 
  -5   5   5        3.34        5.99      6.19 o 
  -4   5   5       26.89       28.55      9.58 o 
  -3   5   5       21.18       26.40      5.13 o 
  -2   5   5        4.18        4.77      3.38 o 
  -1   5   5        1.97        1.93      3.24 o 
   0   5   5      104.93       85.96      6.33 o 
   1   5   5        3.50        0.19      1.86 o 
   2   5   5       44.51       37.43      3.18 o 
   3   5   5        1.97        2.95      3.26 o 
   4   5   5       32.21       28.67      4.49 o 
   5   5   5        1.71        3.67      3.26 o 
   6   5   5        6.33        8.47      4.36 o 
   7   5   5       19.35       28.95      9.38 o 
   8   5   5       34.53       38.93     11.18 o 
   9   5   5        2.93        4.39      8.98 o 
  -4   6   5        0.07       -1.60      7.59 o 
  -3   6   5       43.01       42.48      6.04 o 
  -2   6   5       12.50       11.74      3.91 o 
  -1   6   5      308.86      307.97     12.76 o 
   0   6   5       78.31       81.91     10.08 o 
   1   6   5        2.54        3.79      2.89 o 
   2   6   5      207.17      218.65     20.06 o 
   3   6   5        0.20       -0.64      3.26 o 
   4   6   5       39.36       41.00      5.14 o 
   5   6   5       51.12       49.74      6.42 o 
   6   6   5       41.64       50.48      6.62 o 
   7   6   5       28.23       32.54      9.18 o 
   8   6   5        0.00       -0.20      6.39 o 
   9   6   5       38.17       32.94     12.58 o 
  -3   7   5        4.67        5.20      5.79 o 
  -2   7   5       10.73        4.99      5.99 o 
  -1   7   5       21.96       19.06      5.09 o 
   0   7   5       91.20       72.57      6.91 o 
   1   7   5        7.33        5.65      3.39 o 
   2   7   5       66.72       59.09     10.38 o 
   3   7   5        2.32       -1.80      3.99 o 
   4   7   5       62.31       56.52      6.56 o 
   5   7   5        3.80        3.13      3.47 o 
   6   7   5        3.18       -1.61      4.21 o 
   7   7   5        7.08        7.79      6.99 o 
   8   7   5        1.98        5.39      7.99 o 
  -2   8   5        4.35        8.82      4.60 o 
  -1   8   5       11.55        8.38      3.81 o 
   0   8   5        0.43       -4.19      5.39 o 
   1   8   5        4.28        8.19      5.39 o 
   2   8   5       26.39       41.13      9.38 o 
   3   8   5        0.20        0.60      4.59 o 
   4   8   5       18.37       13.58      6.19 o 
   5   8   5        1.42        0.40      6.39 o 
   6   8   5       50.39       57.73     12.18 o 
   7   8   5        1.53       -1.60      8.98 o 
   0   9   5        4.80        5.39      7.19 o 
   1   9   5        0.02       -3.59      4.59 o 
   2   9   5        1.07       -2.60      6.19 o 
   3   9   5        6.80        0.80      6.59 o 
   4   9   5        0.52        2.00      6.39 o 
   5   9   5        2.04        2.99      5.39 o 
   6   9   5        0.19        1.80      6.79 o 
  -2  -7   6       13.63       10.98      8.38 o 
  -1  -7   6        0.78        4.19      8.98 o 
   0  -7   6       13.13       11.58      7.99 o 
   1  -7   6        5.01        2.40      7.59 o 
   2  -7   6        0.30       -0.60     10.18 o 
  -5  -6   6        0.10        3.79      4.59 o 
  -4  -6   6        4.79        0.80      3.59 o 
  -2  -6   6       78.62       71.07      8.98 o 
  -1  -6   6        5.68        2.79      7.19 o 
   0  -6   6       15.04       28.95     10.18 o 
   1  -6   6       63.56       93.03     14.77 o 
   2  -6   6        0.05        2.40      8.58 o 
   3  -6   6        0.14        2.99      8.38 o 
   4  -6   6        7.00        5.99      8.58 o 
  -6  -5   6        3.68        2.20      6.99 o 
  -5  -5   6        0.20       -1.00      5.99 o 
  -4  -5   6        1.14       -2.40      3.99 o 
  -3  -5   6       33.22       31.54      7.79 o 
  -2  -5   6        0.68        1.60      3.99 o 
  -1  -5   6        1.98        1.60      5.59 o 
   0  -5   6       22.62       23.36      7.99 o 
   1  -5   6       31.71       37.93      9.18 o 
   2  -5   6        4.93        1.20      4.99 o 
   3  -5   6        2.63       -3.19      6.59 o 
   4  -5   6       22.10       32.74      9.38 o 
   5  -5   6        9.83       15.57      8.58 o 
  -6  -4   6        0.00        2.20      7.99 o 
  -5  -4   6      101.48       75.46     12.78 o 
  -4  -4   6       24.84       18.77      6.39 o 
  -3  -4   6       41.09       40.53      8.58 o 
  -2  -4   6       14.76       12.98      6.79 o 
  -1  -4   6       12.35       11.38      6.19 o 
   0  -4   6       35.38       30.15      6.99 o 
   1  -4   6      135.27      120.18     10.98 o 
   2  -4   6       14.76       16.17      6.99 o 
   3  -4   6       40.96       31.34      7.99 o 
   4  -4   6       22.28       22.76      8.19 o 
   5  -4   6        5.96        7.44      4.06 o 
   6  -4   6        0.67       -3.22      4.23 o 
  -7  -3   6        0.01        3.39      5.99 o 
  -6  -3   6        9.02        0.80      5.99 o 
  -5  -3   6      232.48      219.00     19.36 o 
  -4  -3   6       28.71       22.56      8.38 o 
  -3  -3   6       40.05       40.53      8.58 o 
  -2  -3   6       12.57       11.26      4.16 o 
  -1  -3   6      382.41      363.34     17.37 o 
   0  -3   6      706.11      719.90     24.95 o 
   1  -3   6       24.23       18.97      6.19 o 
   2  -3   6       47.14       58.29      8.98 o 
   3  -3   6       82.53       93.63     11.18 o 
   4  -3   6       24.67       33.14      7.79 o 
   5  -3   6        3.65        0.53      5.69 o 
   6  -3   6        1.01       -1.54      4.55 o 
   7  -3   6        0.41        1.60      4.99 o 
  -7  -2   6        0.21        2.20      6.39 o 
  -6  -2   6        1.38        3.99      5.79 o 
  -5  -2   6       90.05       98.22     13.58 o 
  -4  -2   6        2.94        5.79      5.99 o 
  -3  -2   6        1.08        4.79      6.39 o 
  -2  -2   6       31.31       24.75      6.19 o 
  -1  -2   6      121.11      128.37     10.98 o 
   0  -2   6     1236.52     1165.09     29.55 o 
   1  -2   6      101.84       86.64      8.98 o 
   2  -2   6       17.17       15.17      5.39 o 
   3  -2   6        1.29       -1.60      5.99 o 
   4  -2   6      151.72      146.17      9.98 o 
   5  -2   6        1.45        0.90      3.53 o 
   6  -2   6        8.29        7.75      3.99 o 
   7  -2   6        0.51        2.20      5.79 o 
  -7  -1   6        8.24        5.79      7.19 o 
  -6  -1   6        1.30       -0.20      5.79 o 
  -5  -1   6        1.29        1.00      6.79 o 
  -4  -1   6       12.46        8.19      6.39 o 
  -3  -1   6        5.66        3.59      6.79 o 
  -2  -1   6       25.01       31.48      4.59 o 
  -1  -1   6        6.13        4.84      3.38 o 
   0  -1   6      174.05      183.27     12.38 o 
   1  -1   6       68.61       64.48      7.79 o 
   2  -1   6       75.89       63.29      7.99 o 
   3  -1   6      800.13      789.77     26.15 o 
   4  -1   6        7.94        6.38      2.82 o 
   5  -1   6      339.73      333.66     10.44 o 
   6  -1   6       53.76       53.36      5.03 o 
   7  -1   6       14.50       14.59      4.73 o 
  -7   0   6        6.13        3.39      9.18 o 
  -6   0   6       21.08       14.97      9.78 o 
  -5   0   6        1.97       -1.40      7.79 o 
  -4   0   6      302.26      331.80     21.16 o 
  -3   0   6        8.85        9.38      5.99 o 
  -2   0   6        3.00        4.08      3.50 o 
  -1   0   6       75.59       76.55      5.86 o 
   0   0   6       12.57       15.46      3.58 o 
   1   0   6      125.40      128.57     10.58 o 
   2   0   6       72.10       74.27      8.98 o 
   3   0   6       94.62       90.62      6.21 o 
   4   0   6      653.78      641.33     12.49 o 
   5   0   6        0.81       -1.62      2.58 o 
   6   0   6      138.14      139.68      7.05 o 
   7   0   6        0.98       -0.20      5.79 o 
   8   0   6       14.77       24.56      8.19 o 
  -7   1   6       14.60       12.78      9.78 o 
  -6   1   6        5.03       -2.40      5.99 o 
  -5   1   6       17.55       17.57      7.59 o 
  -4   1   6       48.64       53.50      9.98 o 
  -3   1   6       24.56       18.97      6.19 o 
  -2   1   6        0.56        1.03      3.21 o 
  -1   1   6        0.71        4.25      3.16 o 
   0   1   6      125.98      142.18      7.18 o 
   1   1   6       76.65       80.91      5.27 o 
   2   1   6      102.40      114.59      9.38 o 
   3   1   6        0.41       -0.50      2.40 o 
   4   1   6        5.38        4.79      3.21 o 
   5   1   6        6.12        6.69      2.76 o 
   6   1   6        0.08        2.66      3.88 o 
   7   1   6      181.74      207.42     16.57 o 
   8   1   6       16.32       18.97      7.79 o 
   9   1   6        8.11        6.19      7.39 o 
  -6   2   6       31.66       31.34     11.18 o 
  -5   2   6        1.41        5.19      8.38 o 
  -4   2   6        0.95       -2.40      6.99 o 
  -3   2   6       65.43       55.30     10.18 o 
  -2   2   6        0.71        0.67      3.02 o 
  -1   2   6        7.18        6.69      3.10 o 
   0   2   6      115.04      113.26      6.13 o 
   1   2   6      261.68      277.75      8.58 o 
   2   2   6       78.30       73.83      3.74 o 
   3   2   6       58.25       62.22      5.43 o 
   4   2   6       79.89       73.87      6.28 o 
   5   2   6        1.80        5.35      3.30 o 
   6   2   6       51.57       50.90      6.05 o 
   7   2   6      143.53      144.34     14.77 o 
   8   2   6        1.62       -3.39      4.39 o 
   9   2   6       13.46       18.17      8.78 o 
  -6   3   6        0.47       -3.39      5.59 o 
  -5   3   6        0.00       -3.99      5.19 o 
  -4   3   6       67.08       63.09     11.98 o 
  -3   3   6       84.57       68.62      6.50 o 
  -2   3   6        9.10        8.27      3.47 o 
  -1   3   6       65.27       65.19      5.78 o 
   0   3   6        2.44        0.88      2.39 o 
   1   3   6       72.96       69.62      4.65 o 
   2   3   6       30.90       27.38      2.33 o 
   3   3   6       34.96       31.74      4.51 o 
   4   3   6       17.87       17.72      3.83 o 
   5   3   6       21.20       27.57      4.51 o 
   6   3   6       88.95       78.53      7.00 o 
   7   3   6       27.70       32.94      7.79 o 
   8   3   6       16.08       15.37      7.99 o 
   9   3   6       47.40       53.70     10.78 o 
  -5   4   6       37.88       56.70     12.18 o 
  -4   4   6        0.15       -1.60      6.99 o 
  -3   4   6       64.46       61.05      6.47 o 
  -2   4   6       98.98      104.16      7.53 o 
  -1   4   6       42.80       34.67      4.65 o 
   0   4   6      232.99      230.03      9.26 o 
   1   4   6       71.12       66.30      4.79 o 
   2   4   6        0.19       -0.21      1.48 o 
   3   4   6        8.77        8.71      3.52 o 
   4   4   6        4.37        0.61      2.77 o 
   5   4   6      162.67      165.29      9.18 o 
   6   4   6        0.85       -2.74      3.79 o 
   7   4   6        2.93        3.39      6.59 o 
   8   4   6        5.28        0.80      5.39 o 
   9   4   6        0.15       -4.39      5.19 o 
  -5   5   6        3.15        4.59      8.38 o 
  -4   5   6        3.32       -1.20      6.59 o 
  -3   5   6       12.00       17.62      4.23 o 
  -2   5   6       92.08       92.14      7.55 o 
  -1   5   6        4.30        6.81      4.79 o 
   0   5   6      123.11      112.70      7.29 o 
   1   5   6      170.01      145.94      6.98 o 
   2   5   6       25.07       17.96      4.35 o 
   3   5   6        0.11        0.94      2.47 o 
   4   5   6        0.77        1.04      4.19 o 
   5   5   6        0.98        1.70      3.29 o 
   6   5   6       20.28       17.62      5.00 o 
   7   5   6        1.71        6.19      7.19 o 
   8   5   6       17.44       20.16      7.79 o 
   9   5   6        0.00       -2.60      8.19 o 
  -4   6   6        7.75        5.39      7.99 o 
  -3   6   6        6.41        8.03      4.31 o 
  -2   6   6        2.64        0.76      3.92 o 
  -1   6   6       76.81       71.14      7.05 o 
   0   6   6       75.69       63.19      6.11 o 
   1   6   6     1425.41     1394.28     40.33 o 
   2   6   6      201.01      206.37     10.36 o 
   3   6   6       55.96       60.42      6.37 o 
   4   6   6       10.29        5.35      3.88 o 
   5   6   6        0.11       -1.57      3.16 o 
   6   6   6       10.23        5.00      4.40 o 
   7   6   6        1.61       -1.80      5.39 o 
   8   6   6        6.60       12.78      7.39 o 
  -3   7   6        7.16       14.97      6.59 o 
  -2   7   6       12.65       15.02      4.41 o 
  -1   7   6       12.48       16.16      4.49 o 
   0   7   6        1.57        3.99      4.59 o 
   1   7   6      193.45      192.85     16.37 o 
   2   7   6      701.40      685.16     30.15 o 
   3   7   6      146.12      139.55     13.97 o 
   4   7   6        7.09       10.21      4.57 o 
   5   7   6       55.60       56.11      7.10 o 
   6   7   6       57.85       46.75      6.70 o 
   7   7   6        2.64        1.60      5.79 o 
   8   7   6       14.89       19.17      8.58 o 
  -2   8   6        0.23        2.57      4.73 o 
  -1   8   6        7.81       17.97      6.39 o 
   0   8   6       60.43       81.25     12.38 o 
   1   8   6        4.65        5.99      5.59 o 
   2   8   6        7.69        3.99      5.19 o 
   3   8   6       36.48       51.51     10.38 o 
   4   8   6       15.44       24.36      7.39 o 
   5   8   6       26.11       18.17      8.19 o 
   6   8   6        0.01        1.09      4.94 o 
   7   8   6        0.03        2.40      9.18 o 
   0   9   6        0.19        0.60      6.59 o 
   1   9   6       20.74       30.54      8.19 o 
   2   9   6        6.37        0.00      6.99 o 
   3   9   6        1.13        6.19      7.19 o 
   4   9   6        0.50       -2.60      5.19 o 
   5   9   6        9.65        3.59      5.59 o 
   6   9   6        2.45       -2.79      7.19 o 
  -1  -7   7        0.44        0.40      6.99 o 
   0  -7   7       15.20       12.38      6.59 o 
  -4  -6   7        0.02       -0.80      4.39 o 
  -3  -6   7        7.69        7.39      4.59 o 
  -2  -6   7       26.37       31.74      9.18 o 
  -1  -6   7        6.43        1.40      4.99 o 
   0  -6   7        2.33        4.19      5.79 o 
   1  -6   7       83.71       96.82     12.98 o 
   2  -6   7       39.05       53.10     11.58 o 
   3  -6   7        0.30        1.40      9.18 o 
  -5  -5   7        0.03       -1.00      5.19 o 
  -4  -5   7        0.43        4.59      4.59 o 
  -3  -5   7        0.96       -1.20      3.99 o 
  -2  -5   7        0.29       -6.79      5.79 o 
  -1  -5   7        0.00       -2.60      6.39 o 
   0  -5   7        1.13       -2.99      4.99 o 
   1  -5   7        0.58       -0.80      6.59 o 
   2  -5   7        0.16       -3.39      5.59 o 
   3  -5   7        2.99       -1.00      6.39 o 
   4  -5   7        9.69        8.78      7.79 o 
  -6  -4   7        1.24       -2.00      5.59 o 
  -5  -4   7       12.41        5.19      7.79 o 
  -4  -4   7        0.29        5.99      6.59 o 
  -3  -4   7       56.79       39.73      7.99 o 
  -2  -4   7       14.78       20.76      7.19 o 
  -1  -4   7        8.14        2.20      5.99 o 
   0  -4   7        1.12        1.00      6.79 o 
   1  -4   7       17.79       21.36      8.58 o 
   2  -4   7      200.30      272.11     20.16 o 
   3  -4   7      105.06      144.94     15.97 o 
   4  -4   7        0.07        8.98      8.58 o 
   5  -4   7       29.87       27.75      8.78 o 
  -6  -3   7       14.39       12.58      7.99 o 
  -5  -3   7        4.58        2.20      7.99 o 
  -4  -3   7        4.88       -5.79      6.79 o 
  -3  -3   7       13.21        8.58      5.39 o 
  -2  -3   7        4.23        2.97      3.79 o 
  -1  -3   7       24.13       15.17      5.79 o 
   0  -3   7       32.68       38.53      7.39 o 
   1  -3   7      132.11      146.53     13.58 o 
   2  -3   7      196.87      209.22     15.77 o 
   3  -3   7        6.65        5.19      7.59 o 
   4  -3   7       21.36       23.16      7.59 o 
   5  -3   7        5.15        1.40      7.99 o 
   6  -3   7        0.00       -2.00      4.11 o 
  -6  -2   7        0.00        0.00      5.59 o 
  -5  -2   7        5.37        4.59      6.79 o 
  -4  -2   7        2.23        0.00      7.59 o 
  -3  -2   7       15.85       16.57      6.79 o 
  -2  -2   7       27.43       26.04      5.26 o 
  -1  -2   7      106.83      123.04      8.31 o 
   0  -2   7       21.22       21.36      7.59 o 
   1  -2   7       21.34       17.77      5.99 o 
   2  -2   7      144.22      127.37     11.78 o 
   3  -2   7        5.63       12.98      6.19 o 
   4  -2   7       92.09       93.63     11.38 o 
   5  -2   7       17.36        8.98      7.79 o 
   6  -2   7        0.33        0.75      3.12 o 
   7  -2   7        1.28       -0.78      4.55 o 
  -6  -1   7        1.82       -9.18      7.59 o 
  -5  -1   7       31.19       27.75      8.58 o 
  -4  -1   7       30.34       20.56      7.99 o 
  -3  -1   7        0.72        7.19      6.19 o 
  -2  -1   7        1.25        1.17      3.52 o 
  -1  -1   7       45.22       54.46      5.68 o 
   0  -1   7        3.64        6.79      4.59 o 
   1  -1   7       17.42       20.36      7.19 o 
   2  -1   7        4.05        2.60      4.59 o 
   3  -1   7       56.95       57.10      9.38 o 
   4  -1   7       49.25       46.52      9.18 o 
   5  -1   7        4.10        3.09      2.87 o 
   6  -1   7       12.60       11.93      3.92 o 
   7  -1   7       30.75       29.81      6.19 o 
  -6   0   7        0.52        2.00      9.58 o 
  -5   0   7       14.51       12.78      9.38 o 
  -4   0   7      540.51      533.43     28.15 o 
  -3   0   7       13.86       21.96      9.18 o 
  -2   0   7       39.42       36.40      5.52 o 
  -1   0   7      118.10      133.54      7.81 o 
   0   0   7        1.91        0.76      2.81 o 
   1   0   7      189.61      179.28     12.38 o 
   2   0   7       52.50       48.91      7.39 o 
   3   0   7        3.18        0.20      5.99 o 
   4   0   7        5.28        3.58      4.51 o 
   5   0   7       47.08       42.04      4.41 o 
   6   0   7      115.10      106.72      8.38 o 
   7   0   7       16.48       20.84      5.20 o 
   8   0   7       34.16       30.15      8.19 o 
  -6   1   7        1.28       11.58     10.18 o 
  -5   1   7       12.48       15.97     10.18 o 
  -4   1   7      390.55      436.61     26.55 o 
  -3   1   7     1365.82     1389.48     41.33 o 
  -2   1   7      164.13      177.61     13.28 o 
  -1   1   7       24.36       21.61      4.12 o 
   0   1   7       63.08       64.89      6.09 o 
   1   1   7      351.56      362.16     14.57 o 
   2   1   7        3.76        2.99      4.39 o 
   3   1   7       35.72       36.64      5.36 o 
   4   1   7       27.76       24.75      5.14 o 
   5   1   7      109.53       99.63      7.61 o 
   6   1   7       41.45       46.25      6.28 o 
   7   1   7       30.48       28.85      5.60 o 
   8   1   7        3.89        2.40      6.79 o 
   9   1   7       38.90       42.72     10.98 o 
  -6   2   7       10.62       19.36      8.58 o 
  -5   2   7       10.51        4.39      6.79 o 
  -4   2   7       86.82       81.05     12.98 o 
  -3   2   7      389.50      343.78     21.16 o 
  -2   2   7      155.70      156.29      8.77 o 
  -1   2   7      155.61      150.42      8.12 o 
   0   2   7       93.53       88.54      7.19 o 
   1   2   7      138.86      156.45      7.43 o 
   2   2   7      381.94      403.73     16.77 o 
   3   2   7      168.13      166.39     14.77 o 
   4   2   7       10.22        9.25      3.32 o 
   5   2   7      220.18      212.49     24.95 o 
   6   2   7      148.76      135.88     10.08 o 
   7   2   7       53.93       52.00      7.89 o 
   8   2   7       16.92       10.78      6.39 o 
   9   2   7        1.87       -4.59      6.79 o 
  -5   3   7       21.60       15.77      8.19 o 
  -4   3   7        7.33        5.79      6.19 o 
  -3   3   7       67.55       65.28      9.98 o 
  -2   3   7        1.38       -1.08      3.03 o 
  -1   3   7       80.62       72.11      6.05 o 
   0   3   7      172.14      178.74     10.48 o 
   1   3   7      177.13      191.14      7.72 o 
   2   3   7      103.12       97.01      6.39 o 
   3   3   7        6.17        5.37      3.88 o 
   4   3   7        0.57        0.12      3.79 o 
   5   3   7       23.76       25.33      5.08 o 
   6   3   7      232.18      211.06     10.91 o 
   7   3   7      184.54      200.83     11.18 o 
   8   3   7       18.29       18.77      8.38 o 
   9   3   7       25.76       31.74      8.98 o 
  -5   4   7        0.47       -4.59      5.79 o 
  -4   4   7        2.42        0.80      5.39 o 
  -3   4   7       72.17       70.07     10.98 o 
  -2   4   7        0.08       -1.77      2.95 o 
  -1   4   7       20.57       21.21      4.73 o 
   0   4   7       61.58       61.45      5.99 o 
   1   4   7        8.74        6.54      3.20 o 
   2   4   7        7.38        6.82      3.25 o 
   3   4   7      145.55      137.68      9.18 o 
   4   4   7       36.53       39.08      5.17 o 
   5   4   7       10.38       10.67      3.52 o 
   6   4   7        6.68        7.85      3.50 o 
   7   4   7       77.85       73.47      7.48 o 
   8   4   7        7.13       15.57      8.78 o 
   9   4   7        6.90       14.17      9.58 o 
  -4   5   7        0.35        4.19      7.79 o 
  -3   5   7        1.52        3.19      6.79 o 
  -2   5   7        0.29       -1.17      3.03 o 
  -1   5   7       57.47       48.89      5.64 o 
   0   5   7        1.78        0.50      2.81 o 
   1   5   7        0.54       -1.41      2.37 o 
   2   5   7       14.58       19.92      4.26 o 
   3   5   7       44.68       39.82      5.36 o 
   4   5   7        0.48       -1.28      3.26 o 
   5   5   7        0.04        1.04      3.32 o 
   6   5   7       12.58        6.79      4.09 o 
   7   5   7       18.36       15.95      4.93 o 
   8   5   7       37.29       33.54     10.18 o 
   9   5   7       11.26       15.77      9.78 o 
  -3   6   7        0.89        3.59      7.39 o 
  -2   6   7        0.10        0.68      5.29 o 
  -1   6   7      117.21      107.86      8.60 o 
   0   6   7        0.02       -0.73      3.74 o 
   1   6   7      549.05      589.13     27.75 o 
   2   6   7       24.91       33.54      7.79 o 
   3   6   7        0.48        0.79      3.69 o 
   4   6   7        3.92        3.15      4.23 o 
   5   6   7       77.43       91.85      8.40 o 
   6   6   7        7.83       10.62      5.04 o 
   7   6   7        0.02       -2.30      4.09 o 
   8   6   7        0.22       -1.40      7.79 o 
  -2   7   7        0.01        0.55      4.16 o 
  -1   7   7        0.47       -2.60      5.59 o 
   0   7   7        4.37       11.98      6.99 o 
   1   7   7       59.68       62.89      9.98 o 
   2   7   7        6.35       13.18      7.19 o 
   3   7   7       97.13       86.44     12.78 o 
   4   7   7        0.02        0.68      4.15 o 
   5   7   7        1.88       -0.83      4.23 o 
   6   7   7       28.51       21.26      6.11 o 
   7   7   7       17.15       16.37      9.58 o 
   8   7   7        0.42        2.40      8.78 o 
  -1   8   7        3.12       -1.20      6.19 o 
   0   8   7        2.18        1.20      5.19 o 
   1   8   7        1.61       -0.80      4.79 o 
   2   8   7       25.43       29.95      7.99 o 
   3   8   7        3.07        3.79      6.99 o 
   4   8   7       16.30       22.36      8.38 o 
   5   8   7       43.24       32.94      9.18 o 
   6   8   7        7.03        2.51      5.22 o 
   7   8   7        7.05        7.99      9.98 o 
   1   9   7       11.84       15.17      8.78 o 
   2   9   7        0.26        2.99      7.59 o 
   3   9   7        9.47       19.76      8.78 o 
   4   9   7        0.08       -1.00      6.99 o 
   5   9   7        0.06       -0.40      4.79 o 
  -2  -6   8        1.62       -3.59      4.99 o 
  -1  -6   8        0.00       -7.79      6.99 o 
   0  -6   8       19.78       21.16      8.19 o 
   1  -6   8        7.52        6.79      9.58 o 
   2  -6   8        0.63        3.19      7.59 o 
  -4  -5   8        0.10        0.60      4.59 o 
  -3  -5   8        3.04        2.60      5.59 o 
  -2  -5   8        1.84        2.40      6.59 o 
  -1  -5   8       37.78       46.92     10.18 o 
   0  -5   8        1.11       -4.99      6.99 o 
   1  -5   8        8.07       -2.20      7.59 o 
   2  -5   8        1.08        0.40      8.38 o 
   3  -5   8       17.09       27.95     10.78 o 
   4  -5   8        2.86        1.40      7.19 o 
  -5  -4   8        0.94        6.79      8.58 o 
  -4  -4   8        0.84       -2.40      4.99 o 
  -3  -4   8       36.69       26.75      7.59 o 
  -2  -4   8        0.41       -0.77      3.62 o 
  -1  -4   8        8.47        3.79      6.79 o 
   0  -4   8       50.31       48.11      8.58 o 
   1  -4   8       22.17       21.96      6.99 o 
   2  -4   8        4.02        0.80      7.59 o 
   3  -4   8        1.30       -2.60      5.39 o 
   4  -4   8        8.52        9.38      9.18 o 
   5  -4   8       20.30       27.95     10.78 o 
  -5  -3   8        1.76        0.80      8.98 o 
  -4  -3   8        6.02        4.19      6.39 o 
  -3  -3   8       59.41       59.49     10.18 o 
  -2  -3   8        5.30        3.18      4.35 o 
  -1  -3   8        7.50        4.79      6.99 o 
   0  -3   8       20.02       27.55      8.58 o 
   1  -3   8      108.34      107.80     12.58 o 
   2  -3   8      131.69      128.97     13.97 o 
   3  -3   8       28.75       24.56      7.59 o 
   4  -3   8        0.31       -0.80      5.59 o 
   5  -3   8        5.17        1.20      6.39 o 
   6  -3   8        0.01        0.20      8.38 o 
  -6  -2   8        0.03        4.39      6.79 o 
  -5  -2   8       16.48        8.19      9.98 o 
  -4  -2   8        5.59        7.99      6.99 o 
  -3  -2   8       52.19       61.49     10.78 o 
  -2  -2   8        4.94        7.93      4.71 o 
  -1  -2   8       25.31       24.44      5.56 o 
   0  -2   8        9.25       12.58      7.39 o 
   1  -2   8       10.94       13.78      5.99 o 
   2  -2   8      332.28      335.99     20.36 o 
   3  -2   8      123.95      121.18     12.98 o 
   4  -2   8      114.10      131.76     13.78 o 
   5  -2   8        3.24       -1.60      7.19 o 
   6  -2   8       24.58       30.35      8.19 o 
   7  -2   8        0.23       -2.40      7.39 o 
  -6  -1   8        2.19       -4.59      6.39 o 
  -5  -1   8       10.46       11.18      7.39 o 
  -4  -1   8        0.07        4.79      6.99 o 
  -3  -1   8       10.87       10.98      8.58 o 
  -2  -1   8       74.70       74.62      7.53 o 
  -1  -1   8        4.21        4.59      3.65 o 
   0  -1   8        0.91       -0.12      2.66 o 
   1  -1   8        1.13        2.20      4.79 o 
   2  -1   8        2.23        3.79      5.19 o 
   3  -1   8       51.58       56.10      8.98 o 
   4  -1   8        3.67       -2.20      6.99 o 
   5  -1   8      134.91      154.52     14.97 o 
   6  -1   8        5.77       -0.83      3.73 o 
   7  -1   8       27.02       23.15      5.77 o 
  -6   0   8        3.64        1.20     10.78 o 
  -5   0   8       19.24       15.97      8.78 o 
  -4   0   8       59.56       44.92      9.98 o 
  -3   0   8       73.62      104.21     13.78 o 
  -2   0   8      171.47      183.76     10.98 o 
  -1   0   8        9.30        4.10      5.59 o 
   0   0   8       21.02       21.60      4.31 o 
   1   0   8        6.55       -0.40      6.39 o 
   2   0   8        6.26        7.79      6.39 o 
   3   0   8       26.17       19.76      6.19 o 
   4   0   8       52.95       45.92      9.38 o 
   5   0   8       92.39      101.14      8.53 o 
   6   0   8       48.59       40.80      6.49 o 
   7   0   8        9.42       12.23      5.48 o 
   8   0   8        1.25        0.40      7.59 o 
  -6   1   8       15.07       29.95     12.38 o 
  -5   1   8        0.00       -4.79      9.58 o 
  -4   1   8       16.02       14.57      9.78 o 
  -3   1   8        3.74        1.40      8.38 o 
  -2   1   8        5.70        4.66      4.83 o 
  -1   1   8      104.78      115.35      8.19 o 
   0   1   8       16.27       16.71      6.89 o 
   1   1   8       82.51       78.10      5.99 o 
   2   1   8       13.29       11.17      3.02 o 
   3   1   8        5.51        3.39      6.39 o 
   4   1   8        1.57        0.62      3.95 o 
   5   1   8        6.26        2.95      3.98 o 
   6   1   8       12.27       10.66      4.17 o 
   7   1   8       29.85       28.85      5.43 o 
   8   1   8       13.96       10.18      6.39 o 
  -5   2   8        0.63        5.39      9.58 o 
  -4   2   8       33.73       34.34      9.38 o 
  -3   2   8      268.10      277.90     20.76 o 
  -2   2   8      133.69      125.80      8.75 o 
  -1   2   8       38.82       33.78      5.36 o 
   0   2   8      192.19      189.17      9.41 o 
   1   2   8      236.64      254.24     10.22 o 
   2   2   8       91.32       89.95      6.09 o 
   3   2   8        2.91        3.10      3.47 o 
   4   2   8        0.14       -0.45      3.54 o 
   5   2   8        7.07       10.78      4.73 o 
   6   2   8      131.58      122.06      8.72 o 
   7   2   8       13.75        8.40      4.80 o 
   8   2   8        6.59        7.19      7.59 o 
   9   2   8        3.82        3.39      6.39 o 
  -5   3   8        6.85       11.58     10.58 o 
  -4   3   8        4.34        2.40      6.19 o 
  -3   3   8        4.55        1.80      7.39 o 
  -2   3   8        1.43       -0.15      3.83 o 
  -1   3   8       17.97       18.50      4.43 o 
   0   3   8        0.22       -4.07      3.21 o 
   1   3   8       10.31       11.77      7.29 o 
   2   3   8       58.02       41.33      7.39 o 
   3   3   8       15.87       13.18      4.40 o 
   4   3   8        3.65        2.26      4.26 o 
   5   3   8        0.78        0.98      4.21 o 
   6   3   8        0.25        0.64      6.09 o 
   7   3   8        3.26        6.97      4.63 o 
   8   3   8       20.44       21.76      7.99 o 
   9   3   8       29.32       24.56     10.18 o 
  -4   4   8        0.16       -1.20      5.59 o 
  -3   4   8       32.10       27.15      9.38 o 
  -2   4   8        0.37       -1.56      2.69 o 
  -1   4   8       34.40       36.83      5.08 o 
   0   4   8       10.17        6.93      3.44 o 
   1   4   8       56.17       47.27      9.08 o 
   2   4   8       42.74       39.53      7.59 o 
   3   4   8       32.56       33.24      5.80 o 
   4   4   8        2.77        2.83      7.29 o 
   5   4   8        7.46        4.59      3.40 o 
   6   4   8       17.76       15.94      4.54 o 
   7   4   8       12.27       13.50      4.08 o 
   8   4   8        0.38        5.79      5.99 o 
   9   4   8        0.89        6.59      8.38 o 
  -4   5   8        0.01       -3.79      7.19 o 
  -3   5   8        0.75        7.19      6.99 o 
  -2   5   8       52.37       38.44      6.07 o 
  -1   5   8        6.44        1.10      3.67 o 
   0   5   8        0.49        1.77      3.47 o 
   1   5   8       27.29       24.95      6.79 o 
   2   5   8      474.39      464.76     23.76 o 
   3   5   8      528.02      557.85     20.76 o 
   4   5   8       37.70       28.64      5.26 o 
   5   5   8       40.82       33.79      5.69 o 
   6   5   8        0.08        1.47      5.59 o 
   7   5   8       14.03       13.84      4.63 o 
   8   5   8        0.65       -1.00      7.59 o 
  -3   6   8        6.65        0.80      7.39 o 
  -2   6   8        4.86       11.25      4.71 o 
  -1   6   8       46.99       32.38      5.65 o 
   0   6   8        4.63        1.00      4.39 o 
   1   6   8      168.61      178.88     15.97 o 
   2   6   8      342.76      364.54     22.96 o 
   3   6   8     2086.02     2350.89    122.98 o 
   4   6   8      165.89      169.31     10.73 o 
   5   6   8        1.21        5.60      4.65 o 
   6   6   8       30.39       23.72      5.74 o 
   7   6   8        6.54        7.45      4.02 o 
   8   6   8        4.84        9.38      6.99 o 
  -2   7   8        1.08       -1.00      4.39 o 
  -1   7   8        0.00        1.60      4.59 o 
   0   7   8        0.91        4.39      4.99 o 
   1   7   8       21.72       18.17      7.79 o 
   2   7   8        1.88        2.60      4.99 o 
   3   7   8       11.91        4.59      5.59 o 
   4   7   8        2.75       -0.31      3.58 o 
   5   7   8        1.73        1.20      4.52 o 
   6   7   8       18.68       14.68      5.56 o 
   7   7   8       23.17       28.57      6.67 o 
   8   7   8        1.29       -9.18      8.78 o 
  -1   8   8        2.68        5.59      7.19 o 
   0   8   8        0.14        4.39      5.59 o 
   1   8   8       14.74       18.77      7.19 o 
   2   8   8        2.65        0.80      6.59 o 
   3   8   8       22.98       12.58      6.39 o 
   4   8   8       17.29       17.57      6.79 o 
   5   8   8       11.42       15.77      8.38 o 
   6   8   8        5.59        8.40      5.74 o 
   7   8   8       36.13       36.58      7.13 o 
   2   9   8        0.02       -8.58      6.79 o 
   3   9   8        6.67       17.17      7.59 o 
   4   9   8        2.55        3.39      5.99 o 
   5   9   8        0.86        7.79      6.79 o 
  -3  -5   9        0.43       -2.60      4.79 o 
  -2  -5   9        3.50       12.58      7.19 o 
  -1  -5   9       15.17       25.75      8.98 o 
   0  -5   9       11.96        8.19      8.38 o 
   1  -5   9        2.55        9.38      8.58 o 
   2  -5   9       21.37       22.96      8.58 o 
   3  -5   9       24.98       42.52     12.38 o 
  -4  -4   9       26.00       24.36      8.78 o 
  -3  -4   9        7.41        2.60      6.99 o 
  -2  -4   9       10.90       11.78      5.79 o 
  -1  -4   9        5.32       -4.59      6.79 o 
   0  -4   9        0.04       -0.80      4.99 o 
   1  -4   9       13.69       13.18      8.19 o 
   2  -4   9       31.73       27.75      8.38 o 
   3  -4   9       14.87       21.36      9.78 o 
   4  -4   9        7.30       10.38      9.78 o 
  -4  -3   9       24.79       24.76     10.98 o 
  -3  -3   9        1.13       -3.99      5.19 o 
  -2  -3   9        9.91       15.97      6.59 o 
  -1  -3   9       13.57        9.03      4.27 o 
   0  -3   9       12.96       20.16      6.79 o 
   1  -3   9       26.71       33.34      8.19 o 
   2  -3   9        0.56       -5.99      4.99 o 
   3  -3   9       29.31       25.75      8.38 o 
   4  -3   9       26.67       25.35     10.38 o 
   5  -3   9        4.50       -2.60      8.19 o 
   6  -3   9        1.23       12.18      9.58 o 
  -5  -2   9        0.00        3.79      7.99 o 
  -4  -2   9        7.32       14.97      8.98 o 
  -3  -2   9       17.54       18.97      9.58 o 
  -2  -2   9        3.72        6.19      5.39 o 
  -1  -2   9       10.43        8.36      4.74 o 
   0  -2   9       54.68       55.10      8.98 o 
   1  -2   9       18.42       15.17      6.59 o 
   2  -2   9        0.05       -0.80      6.99 o 
   3  -2   9        0.44       -2.00      4.99 o 
   4  -2   9      116.69      122.58     14.57 o 
   5  -2   9        0.08       -2.40      7.59 o 
   6  -2   9        2.09        2.40      7.99 o 
  -5  -1   9        6.01        6.39      7.79 o 
  -4  -1   9       15.86       20.76     11.18 o 
  -3  -1   9        2.13        4.19      8.78 o 
  -2  -1   9       38.84       39.12      6.35 o 
  -1  -1   9        6.21        3.65      6.19 o 
   0  -1   9        2.96       -4.32      4.29 o 
   1  -1   9        0.01       -1.60      4.99 o 
   2  -1   9        3.57        1.60      7.19 o 
   3  -1   9        2.05        2.40      7.19 o 
   4  -1   9       11.92       18.97      7.99 o 
   5  -1   9       10.03        3.79      6.99 o 
   6  -1   9       19.36       25.35      7.99 o 
   7  -1   9        6.50        9.38      8.19 o 
  -5   0   9        0.23        7.39     10.78 o 
  -4   0   9       27.79       30.35      9.58 o 
  -3   0   9       18.99       12.18      9.58 o 
  -2   0   9     1568.51     1905.97     54.20 o 
  -1   0   9      197.23      196.20     11.36 o 
   0   0   9        2.71        7.59      4.31 o 
   1   0   9        8.34        9.22      3.86 o 
   2   0   9       70.91       69.47      9.78 o 
   3   0   9       48.44       45.72      9.38 o 
   4   0   9        1.72        0.00      4.99 o 
   5   0   9       27.89       28.95      8.58 o 
   6   0   9       34.06       32.72      5.77 o 
   7   0   9       39.99       41.20      6.98 o 
   8   0   9       14.59       12.58      9.78 o 
  -5   1   9        1.85        4.19      7.99 o 
  -4   1   9        0.14        1.80      9.58 o 
  -3   1   9        8.90       -2.99      5.59 o 
  -2   1   9      822.87      881.48     22.48 o 
  -1   1   9      465.21      511.41     17.42 o 
   0   1   9       21.65       23.74      6.49 o 
   1   1   9        5.07        5.69      3.81 o 
   2   1   9        0.03       -3.46      3.51 o 
   3   1   9        0.18       -2.00      4.99 o 
   4   1   9       13.92       15.97      6.19 o 
   5   1   9        6.12        5.46      3.89 o 
   6   1   9        4.50        2.64      4.70 o 
   7   1   9       43.64       42.79      7.05 o 
   8   1   9        0.31       -0.20      7.59 o 
  -5   2   9        1.21        3.99     10.38 o 
  -4   2   9        0.00       -6.39      6.19 o 
  -3   2   9        1.83        8.19      8.98 o 
  -2   2   9        4.71       -2.09      4.46 o 
  -1   2   9        0.13       -2.50      4.16 o 
   0   2   9        1.93        0.20      3.53 o 
   1   2   9       33.58       37.24      5.37 o 
   2   2   9      608.87      666.63     16.54 o 
   3   2   9        2.72       -1.40      6.59 o 
   4   2   9       88.94       82.65     10.38 o 
   5   2   9       49.27       48.39      7.08 o 
   6   2   9        5.64        5.18      3.78 o 
   7   2   9       39.29       35.86      6.21 o 
   8   2   9       30.53       23.76      7.99 o 
  -4   3   9        9.78       15.57     10.18 o 
  -3   3   9        1.31       -7.79      6.79 o 
  -2   3   9       43.92       29.03      5.91 o 
  -1   3   9       20.10       18.02      5.00 o 
   0   3   9        0.29       -0.66      3.80 o 
   1   3   9       31.75       29.02      5.89 o 
   2   3   9      105.55       86.64     11.58 o 
   3   3   9       19.91       17.17      7.59 o 
   4   3   9        3.75        0.06      4.79 o 
   5   3   9        0.03       -1.92      3.69 o 
   6   3   9        0.08       -4.88      4.01 o 
   7   3   9        0.54       -1.95      4.43 o 
   8   3   9       40.08       41.72     11.18 o 
  -4   4   9        1.90       -1.80      8.78 o 
  -3   4   9       14.48        9.18      8.38 o 
  -2   4   9        0.58       -0.37      4.03 o 
  -1   4   9       19.50       11.08      4.52 o 
   0   4   9        0.80       -1.97      3.74 o 
   1   4   9        1.07        0.20      4.59 o 
   2   4   9       53.95       67.08     10.38 o 
   3   4   9       57.87       52.31      9.78 o 
   4   4   9       52.14       51.94      6.67 o 
   5   4   9       17.30       18.50      4.94 o 
   6   4   9        7.80       13.55      4.73 o 
   7   4   9       39.47       29.86      6.28 o 
   8   4   9        6.26        7.39      8.58 o 
  -3   5   9        0.51       -1.60      5.39 o 
  -2   5   9        2.50        8.35      4.63 o 
  -1   5   9        5.04        6.46      4.30 o 
   0   5   9       16.49       15.17      7.59 o 
   1   5   9       10.55       11.78      6.19 o 
   2   5   9       71.86       69.67     10.58 o 
   3   5   9       10.46       12.74      5.14 o 
   4   5   9       23.72       24.28      5.91 o 
   5   5   9       52.20       49.34      7.99 o 
   6   5   9       33.73       36.91      6.27 o 
   7   5   9        0.02        0.34      4.15 o 
   8   5   9        0.07        4.99      8.38 o 
  -2   6   9        2.58       11.18      6.99 o 
  -1   6   9        0.08       -1.20      4.19 o 
   0   6   9        9.37        8.58      7.19 o 
   1   6   9       22.74       21.16      8.38 o 
   2   6   9        8.42        9.38      7.19 o 
   3   6   9       45.27       51.09      6.91 o 
   4   6   9      288.99      337.90     30.54 o 
   5   6   9       27.51       34.00      5.99 o 
   6   6   9        4.43        6.10      3.93 o 
   7   6   9       13.17       15.99      5.90 o 
   8   6   9       17.24       23.16     10.78 o 
  -1   7   9        0.90        2.00      7.19 o 
   0   7   9        2.50       -0.40      4.79 o 
   1   7   9        7.75       20.36      8.58 o 
   2   7   9       10.36        6.79      5.79 o 
   3   7   9        1.35        2.00      4.59 o 
   4   7   9        3.48       -1.08      5.00 o 
   5   7   9        6.82        8.27      4.70 o 
   6   7   9       29.66       37.62      6.91 o 
   7   7   9        0.57       -0.03      4.79 o 
   0   8   9        5.69       13.18      6.79 o 
   1   8   9       17.77       20.16      7.59 o 
   2   8   9        4.65       18.37      8.58 o 
   3   8   9        6.21       12.38      7.99 o 
   4   8   9        2.11        7.39      8.19 o 
   5   8   9        2.50        3.59      7.79 o 
   6   8   9        0.04       -0.94      5.46 o 
   0  -5  10        0.02      -11.08      7.39 o 
   1  -5  10        0.11        2.00      6.59 o 
  -2  -4  10        3.96        9.78      7.59 o 
  -1  -4  10       16.05        8.35      5.08 o 
   0  -4  10        1.18        1.40      5.39 o 
   1  -4  10        5.02        2.99      6.39 o 
   2  -4  10       10.43       16.57      9.78 o 
   3  -4  10        3.53       -7.59      8.58 o 
  -3  -3  10        9.94        6.39      7.19 o 
  -2  -3  10       10.58       16.37      8.58 o 
  -1  -3  10       13.53       19.96      5.31 o 
   0  -3  10        7.94        6.19      7.59 o 
   1  -3  10       29.72       35.93      9.78 o 
   2  -3  10        4.05        1.20      5.79 o 
   3  -3  10       49.96       49.71     10.38 o 
   4  -3  10       71.28       88.24     14.37 o 
   5  -3  10       33.40       49.31     12.38 o 
  -4  -2  10        1.85       -2.40     10.98 o 
  -3  -2  10       15.04       23.76     10.98 o 
  -2  -2  10        9.33        8.58      6.39 o 
  -1  -2  10       15.68       20.47      5.64 o 
   0  -2  10        2.30        2.39      4.59 o 
   1  -2  10        2.97        4.39      5.59 o 
   2  -2  10        0.14        4.99      7.79 o 
   3  -2  10        0.52        3.59      7.79 o 
   4  -2  10        6.79        0.60      5.79 o 
   5  -2  10        5.87       12.38      8.98 o 
   6  -2  10       19.85       19.76      9.78 o 
  -4  -1  10        5.17       -1.00     10.78 o 
  -3  -1  10        0.88        0.00     10.18 o 
  -2  -1  10       28.78       32.14     10.58 o 
  -1  -1  10        1.00        1.33      3.75 o 
   0  -1  10       73.70       68.43      7.50 o 
   1  -1  10       13.17        6.39      7.19 o 
   2  -1  10        8.89       11.78      6.39 o 
   3  -1  10        0.74       -0.80      7.19 o 
   4  -1  10        7.46        0.40      7.59 o 
   5  -1  10       72.49       68.28     11.18 o 
   6  -1  10       30.57       40.53     10.38 o 
  -4   0  10        4.67        2.20      7.39 o 
  -3   0  10       15.29        7.19      7.79 o 
  -2   0  10       31.82       37.33     11.38 o 
  -1   0  10        0.35        2.48      4.36 o 
   0   0  10      433.44      435.93     16.15 o 
   1   0  10       15.13       12.83      7.79 o 
   2   0  10       11.67        8.58      6.19 o 
   3   0  10       13.54        8.78      6.19 o 
   4   0  10        7.42        7.39      7.59 o 
   5   0  10       43.89       44.92     10.38 o 
   6   0  10       35.08       46.12     10.58 o 
   7   0  10        8.15        8.66      5.13 o 
  -4   1  10        0.56       -2.79     10.38 o 
  -3   1  10        5.64        3.19      9.58 o 
  -2   1  10       88.77       77.46     12.98 o 
  -1   1  10       48.14       56.99      7.20 o 
   0   1  10        1.37        0.82      4.60 o 
   1   1  10       13.84       13.02      4.62 o 
   2   1  10       58.61       55.05      5.94 o 
   3   1  10        3.71        8.78      7.99 o 
   4   1  10       19.17       23.36      8.58 o 
   5   1  10       12.63        5.99      5.59 o 
   6   1  10        2.67        4.43      4.65 o 
   7   1  10        4.89        6.44      5.22 o 
   8   1  10        7.12       -6.19      8.38 o 
  -4   2  10       16.08       13.58     11.38 o 
  -3   2  10        1.96       -7.59      5.79 o 
  -2   2  10       54.95       54.90     11.58 o 
  -1   2  10       56.17       52.24      7.29 o 
   0   2  10        0.00        0.44      3.80 o 
   1   2  10        2.81        3.27      4.21 o 
   2   2  10       10.46        5.39      5.79 o 
   3   2  10        7.05       16.97      6.99 o 
   4   2  10       51.04       39.73      9.58 o 
   5   2  10        0.12       -1.06      4.97 o 
   6   2  10        0.62        2.20      3.99 o 
   7   2  10        0.36        2.85      5.22 o 
   8   2  10       13.97       15.17     10.18 o 
  -4   3  10        1.88        1.80      9.98 o 
  -3   3  10        0.04       -3.39      5.39 o 
  -2   3  10        3.23       -2.20      7.39 o 
  -1   3  10       17.46       20.12      5.64 o 
   0   3  10        0.01       -2.76      4.06 o 
   1   3  10        1.70       -1.20      6.19 o 
   2   3  10       20.88       25.15      7.59 o 
   3   3  10        9.58       15.37      6.59 o 
   4   3  10       34.28       24.56      7.19 o 
   5   3  10        4.05        4.27      4.12 o 
   6   3  10        4.15       -0.62      3.96 o 
   7   3  10        4.74        1.80      5.99 o 
   8   3  10        0.52        2.00      6.19 o 
  -3   4  10        0.75        0.00      8.78 o 
  -2   4  10        0.85       -3.39      4.79 o 
  -1   4  10      167.73      136.87     10.20 o 
   0   4  10       58.40       51.31      9.58 o 
   1   4  10        4.76        1.80      6.39 o 
   2   4  10        5.44        6.19      5.59 o 
   3   4  10        0.67       -1.20      4.59 o 
   4   4  10       42.52       31.67      5.63 o 
   5   4  10      126.56      114.04      9.75 o 
   6   4  10        8.25        5.92      5.29 o 
   7   4  10        0.04        4.48      6.89 o 
   8   4  10        0.21       -8.09      5.39 o 
  -3   5  10        0.28       -4.99      7.99 o 
  -1   5  10        0.35        4.39      6.99 o 
   0   5  10      198.58      174.88     16.97 o 
   1   5  10       77.93       63.88     10.38 o 
   2   5  10       16.92       20.96      7.39 o 
   3   5  10       24.08       17.97      7.99 o 
   4   5  10      924.81     1024.55     38.13 o 
   5   5  10      273.66      259.59     13.75 o 
   6   5  10        8.29        7.79      4.63 o 
   7   5  10        7.97        8.72      5.37 o 
   8   5  10        0.37       -5.59      5.99 o 
  -1   6  10        0.37       -8.19      6.19 o 
   0   6  10        1.55       -1.00      4.59 o 
   1   6  10        0.92        0.20      5.39 o 
   2   6  10       63.92       70.67     11.38 o 
   3   6  10      134.49      131.56     15.17 o 
   4   6  10       21.78       18.60      6.59 o 
   5   6  10      236.76      258.34     14.40 o 
   6   6  10        0.00        3.00      5.89 o 
   7   6  10       12.15        6.45      7.69 o 
  -1   7  10        0.15       -0.40      5.19 o 
   0   7  10        2.22       -3.39      6.99 o 
   1   7  10        2.19        2.99      5.99 o 
   2   7  10        0.36        1.00      6.79 o 
   3   7  10        4.07        2.40      5.39 o 
   4   7  10       30.03       23.96      8.38 o 
   5   7  10        0.10       -1.55      5.17 o 
   6   7  10        0.18       -0.18      5.22 o 
   7   7  10        2.66        5.71      4.83 o 
   1   8  10        1.09        3.19      7.79 o 
   2   8  10        2.43        7.19      6.39 o 
   3   8  10        4.91        4.19      6.39 o 
   4   8  10       10.36       15.77      7.59 o 
   5   8  10        0.06       11.98      7.79 o 
   6   8  10        6.22        9.50      5.95 o 
   0  -4  11        4.71        0.40      7.99 o 
   1  -4  11        6.22       -3.59      7.79 o 
  -2  -3  11        6.96        1.60      7.99 o 
  -1  -3  11        3.91        7.58      5.79 o 
   0  -3  11        8.81       11.16      4.70 o 
   1  -3  11        0.01       -1.80      7.59 o 
   2  -3  11        2.20        0.80      5.79 o 
   3  -3  11        5.79       10.18      9.18 o 
   4  -3  11        3.38        3.39      7.39 o 
  -3  -2  11        7.65       10.58     10.38 o 
  -2  -2  11        6.39       17.17      9.98 o 
  -1  -2  11       14.43       15.09      5.22 o 
   0  -2  11        8.28        8.40      4.41 o 
   1  -2  11       13.61       12.98      6.99 o 
   2  -2  11        6.63        9.58      6.59 o 
   3  -2  11        7.59       11.98      6.79 o 
   4  -2  11        1.96        2.00      5.99 o 
   5  -2  11        1.30        0.20      8.19 o 
  -3  -1  11        4.36       -3.99      6.99 o 
  -2  -1  11        0.80       -6.39      8.58 o 
  -1  -1  11      114.81       99.77      9.65 o 
   0  -1  11      144.21      148.80     10.52 o 
   1  -1  11        5.60        4.35      3.83 o 
   2  -1  11       18.80       14.97      6.79 o 
   3  -1  11        9.13        2.60      5.59 o 
   4  -1  11        1.35       -2.60      7.19 o 
   5  -1  11        0.03       -3.59      7.39 o 
   6  -1  11        6.99        6.99      6.39 o 
  -3   0  11        2.72        2.79      7.39 o 
  -2   0  11        2.96        2.40      8.98 o 
  -1   0  11       84.54       92.98      9.15 o 
   0   0  11      640.41      673.38     21.31 o 
   1   0  11        1.95        5.49      4.09 o 
   2   0  11        7.62        6.54      4.11 o 
   3   0  11        0.01        1.00      7.59 o 
   4   0  11        0.65        1.00      7.39 o 
   5   0  11       20.94       24.16      9.18 o 
   6   0  11        2.42        0.60      7.39 o 
   7   0  11        4.58        3.79      7.59 o 
  -3   1  11        7.74       -1.40      9.98 o 
  -2   1  11       26.77       18.17      7.59 o 
  -1   1  11       58.48       72.54      8.24 o 
   0   1  11      123.46      136.27     10.60 o 
   1   1  11       46.15       41.88      6.07 o 
   2   1  11       11.70       17.17      8.58 o 
   3   1  11      116.15       94.83     12.38 o 
   4   1  11        5.47        2.00      5.59 o 
   5   1  11        0.23        3.99      7.39 o 
   6   1  11       12.55       10.38      6.19 o 
   7   1  11       15.94       11.39      5.57 o 
  -3   2  11        0.19        2.40     10.38 o 
  -2   2  11       12.43       18.37      9.78 o 
  -1   2  11       10.76        8.98      5.57 o 
   0   2  11        0.75       -1.70      4.71 o 
   1   2  11        4.20       13.58      8.19 o 
   2   2  11       31.24       44.32     10.58 o 
   3   2  11       13.22       14.17      6.99 o 
   4   2  11      153.15      132.76     14.37 o 
   5   2  11        0.34       -5.19      6.59 o 
   6   2  11       15.63       19.10      6.33 o 
   7   2  11        6.79        3.73      4.74 o 
  -3   3  11        2.22       10.58      9.98 o 
  -2   3  11        0.14        0.80      7.99 o 
  -1   3  11       14.53       12.69      5.57 o 
   0   3  11       12.89        9.38      7.99 o 
   1   3  11       16.95       17.37      6.59 o 
   2   3  11       11.43        8.38      6.19 o 
   3   3  11       22.79       21.16      7.39 o 
   4   3  11        0.24       -1.20      4.99 o 
   5   3  11       12.33       13.18      6.39 o 
   6   3  11        4.72        2.79      4.80 o 
   7   3  11        0.07        0.75      5.69 o 
  -1   4  11       12.31        4.19      7.19 o 
   0   4  11        0.54        4.19      6.79 o 
   1   4  11        7.06       13.97      7.99 o 
   2   4  11       17.50       15.17      8.19 o 
   3   4  11       23.10       26.75      7.59 o 
   4   4  11       12.34       15.57      6.59 o 
   5   4  11        2.63        1.28      5.27 o 
   6   4  11       16.27       18.51      6.39 o 
   7   4  11       26.57       29.27      6.42 o 
  -1   5  11        1.41       -1.20      6.79 o 
   0   5  11        3.38       10.38      7.79 o 
   1   5  11        7.95        9.38      8.78 o 
   2   5  11        5.05        5.99      7.39 o 
   3   5  11        2.92        4.99      7.19 o 
   4   5  11       16.78       14.17      6.79 o 
   5   5  11       71.81       70.83      8.88 o 
   6   5  11       39.02       30.79      6.56 o 
   7   5  11        1.97        4.93      5.03 o 
  -1   6  11        0.22        5.39      7.79 o 
   0   6  11       16.49       18.37      7.39 o 
   1   6  11        3.28       -1.20      5.19 o 
   2   6  11        0.02        2.99      5.79 o 
   3   6  11       97.91       93.23     13.18 o 
   4   6  11        1.29        3.59      7.79 o 
   5   6  11       41.55       52.30      7.62 o 
   6   6  11        5.93        3.20      5.65 o 
   7   6  11        0.18        8.82      6.79 o 
   0   7  11        4.86       12.38      8.98 o 
   1   7  11        4.68        4.59      6.39 o 
   2   7  11        0.23        9.38      8.78 o 
   3   7  11        0.00        1.40      5.99 o 
   4   7  11        9.53       13.97      6.79 o 
   5   7  11       11.75       14.42      6.86 o 
   6   7  11        4.10        9.76      6.43 o 
   3   8  11        6.21        4.19      6.59 o 
   4   8  11        0.12       -7.59      6.79 o 
   0  -3  12        2.51        2.42      4.09 o 
   1  -3  12        9.32        8.58      8.58 o 
   2  -3  12        0.99       -1.80      5.59 o 
  -1  -2  12        0.11        4.19      5.99 o 
   0  -2  12        0.25        0.21      5.17 o 
   1  -2  12        2.11        5.98      6.89 o 
   2  -2  12        8.28        4.99      8.38 o 
   3  -2  12        1.63       -3.99      7.99 o 
   4  -2  12        0.04        0.20      8.58 o 
  -2  -1  12        7.57       14.37     10.78 o 
  -1  -1  12        7.71        5.89      5.17 o 
   0  -1  12        0.65        3.42      4.35 o 
   1  -1  12       51.46       58.15      7.43 o 
   2  -1  12       39.51       43.32     11.18 o 
   3  -1  12        1.20        4.19      7.79 o 
   4  -1  12        3.44        5.19      6.99 o 
   5  -1  12        1.52        8.78      8.78 o 
  -2   0  12        1.65        8.19     10.78 o 
  -1   0  12      184.52      203.73     13.48 o 
   0   0  12        0.01        0.86      5.29 o 
   1   0  12        1.06        5.06      4.89 o 
   2   0  12       60.10       51.91     10.18 o 
   3   0  12        4.95        8.38      6.39 o 
   4   0  12        2.08       -3.99      5.39 o 
   5   0  12        1.28        2.99      5.99 o 
   6   0  12       11.04       13.58      8.98 o 
  -2   1  12        0.01        0.60      6.19 o 
  -1   1  12        0.04        1.97      5.02 o 
   0   1  12        4.51        2.78      5.39 o 
   1   1  12        1.26       10.58      8.58 o 
   2   1  12        6.09        7.39      7.79 o 
   3   1  12        0.06       -3.99      4.99 o 
   4   1  12        4.17        2.60      7.99 o 
   5   1  12        4.41        0.40      7.79 o 
   6   1  12       13.14        7.79      8.38 o 
  -2   2  12        1.99       -6.19      8.78 o 
  -1   2  12       19.24       19.39      6.55 o 
   0   2  12       32.06       26.95      8.38 o 
   1   2  12       30.42       21.76      9.18 o 
   2   2  12        8.89        0.20      7.99 o 
   3   2  12       16.09       18.57      7.79 o 
   4   2  12        0.17        2.40      5.79 o 
   5   2  12        1.02       -2.60      7.39 o 
   6   2  12       11.40       14.97      8.78 o 
   7   2  12        1.16        2.60      7.59 o 
  -1   3  12        0.03        3.59      7.99 o 
   0   3  12       11.62        6.79      5.99 o 
   1   3  12      110.79       96.43     12.98 o 
   2   3  12       17.25       30.94      9.78 o 
   3   3  12       24.14       22.96      9.38 o 
   4   3  12        0.78       -0.80      6.99 o 
   5   3  12       15.08       19.17      7.59 o 
   6   3  12        5.62        5.79      5.79 o 
   7   3  12        8.12        7.08      6.28 o 
  -1   4  12       15.07       25.35      8.98 o 
   0   4  12        4.85        6.99      5.99 o 
   1   4  12      371.99      351.76     24.16 o 
   2   4  12      148.97      150.73     15.97 o 
   3   4  12        7.97        2.20      5.39 o 
   4   4  12       19.88       15.17      7.99 o 
   5   4  12      111.41      103.61     14.37 o 
   6   4  12       31.51       25.34      6.79 o 
   7   4  12        1.38        2.86      4.47 o 
  -1   5  12        0.09        7.59      8.38 o 
   0   5  12        1.43       13.97      9.18 o 
   1   5  12       10.19        1.20      8.58 o 
   2   5  12       36.34       32.74     10.18 o 
   3   5  12        2.90       10.58      8.19 o 
   4   5  12       42.40       35.93      8.78 o 
   5   5  12       16.30       25.55      9.38 o 
   6   5  12      113.34       94.63     12.18 o 
   7   5  12       22.46       19.92      6.08 o 
   0   6  12        5.31        3.39      8.98 o 
   1   6  12       13.18        9.58      8.58 o 
   2   6  12        0.30       -2.20      5.79 o 
   3   6  12        1.77        1.80      8.38 o 
   4   6  12        2.65        4.79      8.19 o 
   5   6  12      183.47      172.09     18.17 o 
   6   6  12        3.75        3.56      4.65 o 
   2   7  12        0.22        0.40      8.58 o 
   3   7  12        0.03        3.79      8.58 o 
   4   7  12        5.32        4.99      6.39 o 
   0  -1  13        7.05        4.23      5.10 o 
   1  -1  13       40.15       37.93     10.98 o 
   2  -1  13       17.74       21.16      9.98 o 
   3  -1  13        0.17       -2.20      8.19 o 
  -1   0  13        5.96       -0.60      7.59 o 
   0   0  13       80.52       79.53      9.51 o 
   1   0  13        1.49        0.40      8.38 o 
   2   0  13      168.32      176.28     18.57 o 
   3   0  13       11.50       17.57      9.38 o 
   4   0  13        4.14       -1.80      8.19 o 
   5   0  13        2.19       -1.60      5.79 o 
   0   1  13       27.72       20.96      8.19 o 
   1   1  13       15.37       23.96     10.58 o 
   2   1  13       25.69       29.15     10.38 o 
   3   1  13        0.18        0.40      5.59 o 
   4   1  13        1.50       -2.99      8.19 o 
   5   1  13       42.82       45.52     10.58 o 
   0   2  13        0.54        2.00      8.38 o 
   1   2  13        0.41        8.98      8.78 o 
   2   2  13        0.11        5.59      6.59 o 
   3   2  13       35.14       35.14      9.38 o 
   4   2  13       67.82       67.68     13.18 o 
   5   2  13        2.55        5.59      8.58 o 
   6   2  13        8.17       14.77      9.38 o 
   0   3  13        0.08        8.38      8.58 o 
   1   3  13        8.69       18.37      9.18 o 
   2   3  13        9.71        3.79      6.39 o 
   3   3  13       60.19       57.50     11.38 o 
   4   3  13       52.31       37.53      9.38 o 
   5   3  13        7.10        9.18      6.59 o 
   6   3  13        3.41       -1.40      7.39 o 
   0   4  13        0.50        6.59      8.58 o 
   1   4  13        2.00        0.00      6.19 o 
   2   4  13       19.77       30.35      8.98 o 
   3   4  13       43.86       39.33      9.78 o 
   4   4  13        6.81       19.56      8.78 o 
   5   4  13       24.79       34.54     10.18 o 
   6   4  13       68.86       84.05     13.78 o 
   1   5  13        3.90        3.59      6.99 o 
   2   5  13       10.90        9.58      6.79 o 
   3   5  13        0.44        7.59      6.99 o 
   4   5  13       10.10        8.38      8.38 o 
   5   5  13        8.54        8.98      6.99 o 
   2   6  13        1.44       -1.20      5.99 o 
   3   6  13        0.16        0.80      8.98 o 
   4   6  13        5.95        9.98      8.98 o 
   1   1  14        1.19        9.18      9.58 o 
   2   1  14        0.29        2.00      9.18 o 
   3   1  14        0.14       -7.39      5.79 o 
   1   2  14        2.36       -1.60      6.59 o 
   2   2  14        0.49        0.80      8.58 o 
   3   2  14       28.36       22.16     10.98 o 
   4   2  14       19.93       22.36      8.78 o 
   1   3  14        0.01       13.38      9.38 o 
   2   3  14       83.10       92.83     15.57 o 
   3   3  14      131.19      153.52     18.17 o 
   4   3  14        5.46        8.78      7.39 o 
   2   4  14        5.36       -0.60      8.78 o 
   3   4  14      103.61      108.00     16.57 o 
   4   4  14       14.05       16.97      7.99 o 
                                                 
